# Supplementary material for: Prediction of local recurrence risk after neoadjuvant chemotherapy in patients with primary breast cancer: Clinical utility of the MD Anderson Prognostic Index
Source: PLoS One. 2019 Jan 31;14(1):e0211337. doi: 10.1371/journal.pone.0211337 (PMC6355200; doi:10.1371/journal.pone.0211337)
Supplement: S3 Table — De-identified data set that was used to reach the conclusions drawn in the manuscript (XLS) [file pone.0211337.s003.xls]

## Sheet: de-identified dataset
side of breast cancer (left/right)	BIOPSY_1_GRADING	BIOPSY_1_ER	ER pos=1,neg=0	BIOPSIE_1_PR	PR pos=1, neg=0	BIOPSY_1_HER2_NEU	Her2 pos=1, neg=0	BIOPSY KI67 count	Ki67 0=low(0-19%), 1= high(20-100%) (Biopsie)	Molecular Subtype St. Gallen 2013	C_T	C_N	C_M	final surgery (BCT/ME)	surgery axilla	HISTO_POST_OP_GRADING	HISTO_POST_OP_L	HISTO_POST_OP_FOKAL	HISTO_POST_OP_PRAEFIX	HISTO_POST_OP_T	HISTO_POST_OP_LYMPH	HISTO_POST_OP_N	pCR(T0+Tis/N0)	pN(Sn)	HISTO_POST_OP_REZ_ER	HISTO_POST_OP_REZ_PR	HISTO_POST_OP_HER2	HISTO_POST_OP_HER2_FISH_CISH	KI67	radiotherapy	type of radiotherapy	radiotherapy axilla	endocrine therapy	chemotherapy	Trastuzumab	LR	LRFS (days)	disease recurrence axilla	LRR ( LR or axilla)	LRRFS (days)	LRRw/oDM	LRRw/oDM- free survival (days)	DM	DMFS (days)	recurrence (=LRR or DM)	recurrence free survival (days)	time until last follow up/last contact (days)	time until last follow up/last contact (month)	death
L	3	0	0	0	0	0	0	75	1	TNBC	3	1	0	1	1	x	0	0	yp	x	0	0	0		x	x	x		x	1	3	0		1		0	2082	0	0	2082	0	2082	0	2082		2082	2082	68	0
L	3	6	1	2	1	1	0	90	1	Luminal B (Her2 neg)	3	0	0	2	1	x	0	0	yp	0	0	0	1		x	x	x		x				1	1		0	2023	0	0	2023	0	2023	0	2023		2023	2023	66	0
L	3	+	1	-	0	3	1	x	x	Luminal B (Her2 pos)	2	3	0	1	1	x	0	0	yp	0	x	x	0		x	x	x		x	1	3	1	1	1	1	0	691	0	0	691	0	691	0	691		691	691	22	0
L	3	2	1	9	1	3	1	40	1	Luminal B (Her2 pos)	2	0	0	1	1	3	0	1	yp	1mic	0	0	0		4	0	3		-	1	3	0	1	1	0	0	3427	0	0	3427	0	3427	0	3427		3427	3427	112	0
R	2	8	1	8	1	0	0	5	0	Luminal A	2	1	0	1	1	2	0	0	yp	2	0	0	0		3	1	0		<5	1	3	0	1	1		0	3863	0	0	3863	0	3863	0	3863		3863	3863	126	0
L	1	4	1	4	1	3	1	x	x	Luminal B (Her2 pos)	3	2	0	2	1	3	0	1	yp	1c	1	2	0		6	4	3		70	1	3	1	1	1	1	0	1802	0	0	1802	0	1802	1	1763	1	1763	1802	59	0
R	x	0	0	0	0	0	0	70	1	TNBC	2	0	0	1	1	x	0	0	yp	0	0	0	1		x	x	x		x	1	3	0		1		0	2923	0	0	2923	0	2923	0	2923		2923	2923	96	0
L	3	0	0	0	0	0	0	80	1	TNBC	2	1	0	1	1	x	0	0	yp	0	0	0	1		x	x	x		x	1	3	1		1		0	2378	0	0	2378	0	2378	0	2378		2378	2378	78	0
R	2	0	0	0	0	3	1	40	1	Her2	3	1	0	2	1	x	0	1	yp	1c	0	0	0		0	0	3		x	1	3	1		1	1	0	1049	0	0	1049	0	1049	0	1049		1049	1049	34	0
R	2	12	1	12	1	0	0	30	1	Luminal B (Her2 neg)	1c	0	0	1	0	2	0	0	yp	1b	0	0	0		12	12	0		<5	1	3	0	1	1		0	4219	0	0	4219	0	4219	0	4219		4219	4219	138	0
R	3	0	0	0	0	3	1	60	1	Her2	2	0	0	1	1	x	0	0	yp	0	0	0	1		x	x	x		x	1	3	0		1	1	1	778	0	1	778	1	778	0	3938	1	778	3938	129	0
R	2	9	1	12	1	0	0	15	0	Luminal A	2	1	0	2	1	2	1	0	yp	2	1	2a	0		9	12	0		5	1	3	1	1	1		0	2548	0	0	2548	0	2548	0	2548		2548	2548	83	0
L	x	12	1	4	1	0	0	10	0	Luminal A	2	0	0	1	0	2	0	0	yp	1c	0	0	0		4	4	0		<5	1	3		1	1		0	4037	0	0	4037	0	4037	0	4037		4037	4037	132	0
L	2	8	1	0	0	0	0	5	0	Luminal B (Her2 neg)	1c	1	0	1	1	2	0	0	yp	1c	0	0	0		x	x	x		x	1	3	0	1	1		0	1584	0	0	1584	0	1584	0	1584		1584	1584	52	0
L	3	12	1	12	1	3	1	50	1	Luminal B (Her2 pos)	2	1	0	1	1	3	0	0	yp	1a	0	0	0		12	12	3		x	1	3	1	1	1	1	0	1671	0	0	1671	0	1671	0	1671		1671	1671	54	0
R	2	8	1	0	0	0	0	40	1	Luminal B (Her2 neg)	3	1	0	2	1	2	0	1	yp	1c	0	0	0		12	0	1		5	1	3	1	1	1		0	888	0	0	888	0	888	0	888		888	888	29	0
R	3	0	0	0	0	0	0	90	1	TNBC	3	1	0	1	1	3	1	0	yp	1b	1	1a	0		0	0	0		90	1	3	1		1		0	2982	0	0	2982	0	2982	0	2982		2982	2982	98	0
L	3	0	0	0	0	0	0	60	1	TNBC	2	1	0	1	1	3	1	0	yp	1c	1	1mi	0		0	0	0		x	1	3	0		1		0	446	0	0	446	0	446	1	307	1	307	446	14	1
R	2	12	1	2	1	1	0	30	1	Luminal B (Her2 neg)	2	0	0	1	1	2	0	0	yp	1b	0	0	0	0	12	0	0		1	1	3	0	1	1		0	3327	0	0	3327	0	3327	0	3327		3327	3327	109	0
R	2	6	1	9	1	3	1	60	1	Luminal B (Her2 pos)	4b	0	0	2	1	x	0	0	yp	0	0	0	1		x	x	x		x	1	3	0	1	1	1	0	1059	0	0	1059	0	1059	0	1059		1059	1059	34	0
L	2	12	1	3	1	3	1	20	1	Luminal B (Her2 pos)	2	2	0	2	1	2	1	0	yp	1a	0	0	0		12	3	3		x	1	3	1	1	1	1	0	761	0	0	761	0	761	0	761		761	761	25	0
L	2	0	0	0	0	3	1	80	1	Her2	2	1	0	1	1	x	0	0	yp	0	1	1a	0		x	x	x		80	1	3	0		1	0	0	3096	0	0	3096	0	3096	0	3096		3096	3096	101	0
L	3	12	1	4	1	3	1	-	x	Luminal B (Her2 pos)	2	1	0	2	1	x	0	0	yp	0	0	0	1		x	x	x		x				1	1	0	0	2580	0	0	2580	0	2580	0	2580		2580	2580	84	0
R	2	2	1	2	1	0	0	15	0	Luminal A	1	1	0	1	1	2	0	1	yp	1a	0	0	0		2	2	0		x	1	3	0	1	1		0	1723	0	0	1723	0	1723	0	1723		1723	1723	56	1
L	2	9	1	2	1	0	0	x	x	x	2	1	0	2	1	3	1	0	yp	2	1	2a	0		9	9	1		1	1	3	1	1	1		0	945	0	0	945	0	945	0	945		945	945	31	0
R	2	8	1	9	1	0	0	15	0	Luminal A	2	3c	0	2	1	2	0	0	yp	3	1	3a	0		x	x	x		x	1	3	1	1	1		0	2621	0	0	2621	0	2621	1	527	1	527	2621	86	0
R	3	12	1	6	1	2+	1	65	1	Luminal B (Her2 pos)	3	0	0	1	1	x	0	0	yp	0	0	0	1		x	x	x		x	1	3	0	1	1	1	0	1319	0	0	1319	0	1319	1	949	1	949	1319	43	0
L	3	1	0	1	0	3	1	40	1	Her2	2	0	0	2	1	3	1	0	yp	4b	1	1mi	0		x	x	x		-	1	3	1	1	1	1	0	2322	0	0	2322	0	2322	0	2322		2322	2322	76	0
R	3	0	0	0	0	0	0	70	1	TNBC	2	1	0	1	1	3	0	0	yp	2	0	0	0		0	0	0		70	1	3	1		1		0	2206	0	0	2206	0	2206	0	2206		2206	2206	72	0
L	3	8	1	12	1	0	0	70	1	Luminal B (Her2 neg)	2	1	0	2	1	3	0	0	yp	1c	1	2a	0		12	6	0		30	1	3	1	1	1		0	1634	0	0	1634	0	1634	1	1136	1	1136	1634	53	1
R	2	12	1	12	1	0	0	-	x	x	2	1	0	1	1	2	0	0	yp	1c	1	1a	0		x	x	x		x	1	3	1	1	1		0	2413	0	0	2413	0	2413	0	2413		2413	2413	79	0
L	3	12	1	2	1	3	1	25	1	Luminal B (Her2 pos)	2	0	0	1	1	3	1	0	yp	2	0	0	0		12	3	1		5	1	3	0	1	1	1	0	1725	0	0	1725	0	1725	0	1725		1725	1725	56	0
L	2	8	1	4	1	0	0	5	0	Luminal A	2	0	0	1	0	x	0	0	yp	0	0	0	1		x	x	x		x	1	3	0	1	1		0	3257	0	0	3257	0	3257	0	3257		3257	3257	106	0
R	3	9	1	0	0	3	1	25	1	Luminal B (Her2 pos)	4b	0	0	1	1	x	0	0	yp	0	0	0	1		x	x	x		x	1	3	0	1	1	1	0	1546	0	0	1546	0	1546	0	1546		1546	1546	50	0
R	3	8	1	6	1	0	0	x	x	x	2	1	0	1	1	2	1	0	yp	2	0	0	0		8	6	0		15	1	3	0	1	1		0	2604	0	0	2604	0	2604	1	2308	1	2308	2604	85	1
R	3	12	1	6	1	0	0	5	0	Luminal A	2	1	0	2	1	3	0	0	yp	3	1	2a	0		x	x	x		x	1	3	1	1	1		0	2871	0	0	2871	0	2871	0	2871		2871	2871	94	0
R	2	6	1	6	1	0	0	10	0	Luminal A	2	1	0	1	1	x	0	0	yp	0	0	0	1		x	x	x		x	1	3	0	1	1		9	260	9	9	260	9	260	9	260	9	260	260	8	1
R	3	-	0	-	0	2+	1	x	x	Her2	2	1	0	1	1	3	0	0	yp	1b	0	0	0		0	0	0		5	1	3	0		1	1	0	1260	0	0	1260	0	1260	0	1260		1260	1260	41	0
R	3	0	0	0	0	0	0	85	1	TNBC	2	1	0	2	1	3	0	1	yp	1c	1	1a	0		x	x	x		x	1	3	1		1		0	987	0	0	987	0	987	1	937	1	937	987	32	1
R	3	4	1	8	1	0	0	5	0	Luminal A	2	1	0	1	1	3	1	1	yp	1c	1	1a	0		12	9	0		<5	1	3	1	1	1		1	4261	0	1	4261	0	4261	1	4261	1	4261	4261	140	0
R	3	0	0	0	0	0	0	60	1	TNBC	2	0	0	2	1	3	0	0	yp	2	1	1b	0		0	0	1		90	1	3	1		1		0	2414	0	0	2414	0	2414	0	2414		2414	2414	79	0
R	3	0	0	0	0	0	0	90	1	TNBC	2	0	0	1	1	x	0	0	yp	0	0	0	1		x	x	x		x	1	3	0		1		0	1421	0	0	1421	0	1421	1	1426	1	1426	1421	46	1
L	2	6	1	9	1	0	0	x	x	x	2	2	0	1	1	x	0	1	yp	1mic	1	1a	0		x	x	x		x	1	3	0	1	1		0	3085	0	0	3085	0	3085	0	3085		3085	3085	101	0
R	3	0	0	0	0	1	0	x	x	TNBC	2	0	0	1	0	x	0	0	yp	2	0	x	0	0	0	0	0		15	1	3	0		1		0	1827	0	0	1827	0	1827	0	1827		1827	1827	60	0
R	2	0	0	0	0	3	1	25	1	Her2	2	3	0	2	1	x	0	0	yp	0	0	0	1		x	x	x		x	1	3	1		1	1	0	1453	0	0	1453	0	1453	0	1453		1453	1453	47	0
L	2	0	0	0	0	3	1	20	1	Her2	3	1	0	2	1	2	1	0	yp	3	1	3a	0		0	0	3		5	1	3	1		1	1	0	1153	0	0	1153	0	1153	1	675	1	675	1153	37	1
R	2	12	1	12	1	0	0	<5	0	Luminal A	3	1	0	2	1	2	0	0	yp	3	1	3a	0		12	6	0		<5	1	3	1	1	1		0	2972	0	0	2972	0	2972	0	2972		2972	2972	97	0
L	2	+	1	-	0	-	0	x	x	Luminal B (Her2 neg)	2	1	0	1	1	2	0	0	yp	2	1	1a	0		4	4	0		5	1	3	1	1	1		0	2653	0	0	2653	0	2653	0	2653		2653	2653	87	0
L	x	4	1	0	0	0	0	10	0	Luminal B (Her2 neg)	3	0	0	1	1	2	0	0	yp	2	0	0	0		4	0	0		<5	1	3	0	1	1		0	3124	0	0	3124	0	3124	0	3124		3124	3124	102	0
L	2	0	0	3	1	0	0	45	1	TNBC	2	1	0	1	1	3	0	0	yp	2	1	2a	0		0	0	0		30	1	3	1	1	1		0	1505	0	0	1505	0	1505	0	1505		1505	1505	49	0
R	2	x	x	x	x	x	x	x	x	x	2	1	0	1	1	2	0	0	yp	2	0	0	0		12	0	0		60	1	3	0	1	1		0	3064	0	0	3064	0	3064	1	2536	1	2536	3064	100	1
R	3	-	0	-	0	0	0	x	x	TNBC	2	1	0	1	1	x	0	0	yp	0	0	0	1		x	x	x		x	1	3	0		1		0	1616	0	0	1616	0	1616	0	1616		1616	1616	53	0
R	3	0	0	0	0	3	1	30	1	Her2	2	1	0	1	1	3	1	0	yp	1b	1	1a	0		0	0	3		70	1	3	0		1	1	0	1264	0	0	1264	0	1264	1	839	1	839	1264	41	1
L	2	9	1	4	1	0	0	20	1	Luminal B (Her2 neg)	2	3c	0	2	1	2	0	1	yp	1c	0	0	0		9	4	0		x	1	3	1	1	1		0	537	0	0	537	0	537	0	537		537	537	17	0
R	3	8	1	12	1	3	1	30	1	Luminal B (Her2 pos)	2	0	0	1	0	x	0	0	yp	is	0	0	1		x	x	x		x	1	3	0	1	1	1	0	2085	0	0	2085	0	2085	0	2085		2085	2085	68	0
R	2	12	1	4	1	0	0	60	1	Luminal B (Her2 neg)	2	0	0	1	0	2	0	0	yp	1b	0	0	0		12	4	0		x	1	3	0	1	1		0	1311	0	0	1311	0	1311	0	1311		1311	1311	43	0
L	3	0	0	0	0	0	0	80	1	TNBC	2	1	0	1	1	3	0	0	yp	1a	0	0	0		x	x	x		x	1	3	0		1		0	2812	0	0	2812	0	2812	0	2812		2812	2812	92	0
R	2	+	1	+	1	-	0	x	x	x	2	1	0	1	1	1	0	0	yp	2	1	2a	0		6	12	0		1	1	3	1	1	1		0	2697	0	0	2697	0	2697	0	2697		2697	2697	88	0
R	2	0	0	0	0	0	0	x	x	TNBC	2	1	0	1	1	3	0	0	yp	1c	0	0	0		0	0	0		20	1	3	0		1		0	4226	0	0	4226	0	4226	0	4226		4226	4226	138	0
L	2	12	1	12	1	0	0	50	1	Luminal B (Her2 neg)	3	1	0	2	1	x	1	0	yp	3	1	2a	0		9	6	0		5	1	3	1	1	1		0	829	0	0	829	0	829	0	829		829	829	27	0
R	3	6	1	12	1	0	0	60	1	Luminal B (Her2 neg)	2	1	0	2	1	2	1	1	yp	1a	0	0	0		6	9	0		10				1	1		0	3218	1	1	1425	1	1425	1	3218	1	1425	3218	105	0
L	3	0	0	0	0	0	0	80	1	TNBC	3	0	0	2	1	3	1	0	yp	3	1	1mi	0		0	0	0		x					1		1	184	1	1	184	0	184	1	184	1	184	444	14	1
L	2	4	1	12	1	0	0	<5	0	Luminal A	2	0	0	2	1	2	0	0	yp	is	0	0	1		x	x	x		x				1	1		0	2333	0	0	2333	0	2333	0	2333		2333	2333	76	0
R	3	4	1	0	0	3	1	30	1	Luminal B (Her2 pos)	3	1	0	1	1	x	0	0	yp	0	0	0	1		x	x	x		x	1	3	1	1	1	1	0	1189	0	0	1189	0	1189	0	1189		1189	1189	39	0
R	2	8	1	4	1	0	0	<5	0	Luminal A	3	0	0	1	1	2	0	1	yp	1a	0	0	0		0	0	0		<5	1	3	0	1	1		0	3856	0	0	3856	0	3856	0	3856		3856	3856	126	0
L	3	0	0	0	0	0	0	90	1	TNBC	2	1	0	2	1	3	0	0	yp	1b	0	0	0		0	0	0		80	1	3	1		1		1	353	0	1	353	0	353	1	370	1	353	515	16	1
R	3	0	0	0	0	0	0	90	1	TNBC	3	0	0	1	1	x	0	0	yp	0	0	0	1		x	x	x		x	1	3	0		1		0	2037	0	0	2037	0	2037	1	1960	1	1960	2037	66	1
L	2	+	1	+	1	-	0	-	x	x	2	1	0	1	1	2	0	0	yp	2	0	0	0		8	2	2	0	2	1	3	1	1	1		0	1846	0	0	1846	0	1846	0	1846		1846	1846	60	0
L	2	9	1	4	1	0	0	15	0	Luminal A	2	1	0	1	1	3	0	0	yp	2	1	1a	0		8	0	0		10	1	3	0	1	1		0	3168	0	0	3168	0	3168	0	3168		3168	3168	104	0
L	2	12	1	12	1	2+	1	40	1	Luminal B (Her2 pos)	2	0	0	1	1	2	0	0	yp	1c	0	0	0		x	x	x		x	1	3	0	1	1	1	0	1882	0	0	1882	0	1882	0	1882		1882	1882	61	0
L	3	0	0	0	0	0	0	90	1	TNBC	2	1	0	1	1	x	0	0	yp	0	1	1a	0		x	x	x		-	1	3	0		1		0	3415	0	0	3415	0	3415	0	3415		3415	3415	112	0
R	1	6	1	6	1	0	0	<5	0	Luminal A	2	1	0	1	1	3	1	0	yp	1c	1	1	0		6	6	0		5	1	3	1	1	1		0	2782	0	0	2782	0	2782	0	2782		2782	2782	91	0
R	3	x	x	x	x	x	x	x	x	x	2	1	0	1	1	3	0	0	yp	1c	0	0	0		0	0	0		70	1	3	1		1		0	2988	0	0	2988	0	2988	0	2988		2988	2988	98	0
R	3	0	0	0	0	1	0	x	x	TNBC	2	0	0	1	0	x	0	0	yp	0	0	0	1		x	x	x		x	1	3			1		9	1538	9	9	1538	9	1538	9	1538	9	1538	1538	50	0
R	3	0	0	0	0	1	0	70	1	TNBC	2	0	0	1	0	3	0	0	yp	1c	0	0	0		0	0	0		5	1	3	0		1		0	2021	0	0	2021	0	2021	0	2021		2021	2021	66	0
R	3	0	0	0	0	0	0	90	1	TNBC	2	1	0	1	1	x	0	0	yp	x	0	0	0		x	x	x		x	1	3	1		1		0	958	0	0	958	0	958	0	958		958	958	31	0
L	1	8	1	12	1	0	0	5	0	Luminal A	2	1	0	1	1	1	0	0	yp	1c	0	0	0		8	2	0		x	1	3	0	1	1		0	3042	0	0	3042	0	3042	0	3042		3042	3042	99	0
L	3	0	0	0	0	0	0	30	1	TNBC	2	1	0	2	1	3	0	0	yp	1b	0	0	0		x	x	x		10	1	3	1		1		0	1232	0	0	1232	0	1232	0	1232		1232	1232	40	0
R	2	6	1	8	1	2+	1	20	1	Luminal B (Her2 pos)	2	1	0	2	1	2	1	0	yp	2	1	3a	0		12	0	3		2	1	3	1	1	1	1	0	2280	0	0	2280	0	2280	1	1462	1	1462	2280	74	0
R	3	0	0	0	0	0	0	90	1	TNBC	2	1	0	1	1	3	1	0	yp	1c	0	0	0		0	0	0		x	1	3	1		1		0	1728	0	0	1728	0	1728	0	1728		1728	1728	56	0
L	3	12	1	12	1	1	0	15	0	Luminal A	3	1	0	2	1	3	0	1	yp	1a	1	1a	0		12	12	1		5	1	3	0	1	1		0	3527	0	0	3527	0	3527	0	3527		3527	3527	115	0
L	3	12	1	12	1	0	0	90	1	Luminal B (Her2 neg)	2	1	0	2	1	3	0	1	yp	1b	1	2a	0		x	x	x		x	1	3	1	1	1		0	2489	0	0	2489	0	2489	0	2489		2489	2489	81	0
L	2	12	1	9	1	0	0	3	0	Luminal A	3	1	0	2	1	2	0	0	yp	2	1	1a	0		12	9	0		5	1	3	1	1	1		0	1553	0	0	1553	0	1553	0	1553		1553	1553	51	0
L	3	0	0	0	0	0	0	80	1	TNBC	3	0	0	1	1	3	0	0	yp	1c	0	0	0		x	x	x		x	1	3	0		1		1	787	0	1	787	1	787	0	1421	1	787	1421	46	0
R	2	9	1	0	0	0	0	10	0	Luminal B (Her2 neg)	2	0	0	2	1	2	0	0	yp	2	0	0	0		12	0	0		x				1	1		0	2234	0	0	2234	0	2234	0	2234		2234	2234	73	0
R	3	4	1	12	1	1	0	30	1	Luminal B (Her2 neg)	4b	1	0	2	1	3	0	0	yp	2	1	2a	0		x	x	x		x	1	3	1	1	1		0	2622	0	0	2622	0	2622	1	1945	1	1945	2622	86	0
R	2	8	1	12	1	0	0	20	1	Luminal B (Her2 neg)	3	1	0	2	1	2	1	0	yp	3	1	2a	0		12	2	0		5	1	3	0	1	1		0	3365	0	0	3365	0	3365	0	3365		3365	3365	110	0
L	3	8	1	4	1	0	0	25	1	Luminal B (Her2 neg)	3	0	0	1	1	3	0	0	yp	1b	0	0	0		x	x	x		x	1	3	0	1	1		0	2757	0	0	2757	0	2757	0	2757		2757	2757	90	0
R	3	4	1	0	0	0	0	15	0	Luminal B (Her2 neg)	2	0	0	1	1	x	0	0	yp	0	0	0	1		12	12	0		x	1	3	0	1	1		0	2464	0	0	2464	0	2464	0	2464		2464	2464	80	0
L	2	12	1	12	1	0	0	25	1	Luminal B (Her2 neg)	2	0	0	1	1	2	0	0	yp	2	0	0	0		12	12	0		10	1	3	0	1	1		0	2929	0	0	2929	0	2929	0	2929		2929	2929	96	0
R	2	0	0	0	0	3	1	30	1	Her2	3	2	0	2	1	3	0	1	yp	1a	0	0	0		x	x	x		x	1	3	0		1	0	0	448	0	0	448	0	448	1	357	1	357	448	14	1
L	3	0	0	0	0	0	0	80	1	TNBC	2	0	0	1	0	3	0	1	yp	1a	0	0	0		0	0	0		x	1	3	0		1		0	817	0	0	817	0	817	0	817		817	817	26	0
L	3	0	0	0	0	0	0	70	1	TNBC	2	1	0	1	1	x	0	0	yp	0	0	0	1		x	x	x		x	1	3	0		1		0	458	0	0	458	0	458	1	437	1	437	458	15	1
L	2	9	1	12	1	0	0	x	x	x	2	0	0	2	1	3	1	0	yp	1c	1	2a	0		x	x	x		x	1	3	1	1	1		0	2230	0	0	2230	0	2230	1	840	1	840	2230	73	1
L	2	8	1	2	1	0	0	<5	0	Luminal A	2	0	0	2	0	x	0	0	yp	0	0	x	0	0	x	x	x		x				1	1		0	1469	0	0	1469	0	1469	0	1469		1469	1469	48	0
R	3	8	1	2	1	0	0	30	1	Luminal B (Her2 neg)	2	0	0	1	1	2	0	1	yp	1a	0	0	0		x	x	x		x	1	3	0	1	1		0	3394	0	0	3394	0	3394	0	3394		3394	3394	111	0
L	2	9	1	9	1	0	0	60	1	Luminal B (Her2 neg)	4b	3	0	2	1	2	1	1	yp	3	1	1a	0		9	9	0		x	1	3	1	1	1		0	1315	0	0	1315	0	1315	0	1315		1315	1315	43	0
R	2	12	1	0	0	2-	0	x	x	Luminal B (Her2 neg)	2	0	0	1	0	x	0	0	yp	0	0	x	0	0	x	x	x		x	1	3	0	1	1		0	1355	0	0	1355	0	1355	0	1355		1355	1355	44	0
R	3	6	1	2	1	0	0	60	1	Luminal B (Her2 neg)	3	1	0	2	1	x	0	0	yp	0	0	0	1		x	x	x		x	1	3	1	1	1		0	2049	0	0	2049	0	2049	0	2049		2049	2049	67	0
R	2	12	1	12	1	0	0	80	1	Luminal B (Her2 neg)	1c	0	0	2	1	2	0	0	yp	1b	0	0	0		12	12	0		x				1	1		0	659	0	0	659	0	659	1	297	1	297	659	21	1
L	x	-	0	-	0	3	1	x	x	Her2	2	1	0	2	1	x	0	0	yp	1a	1	1a	0		0	0	3		10	1	3	1	1	1	1	0	2080	0	0	2080	0	2080	0	2080		2080	2080	68	0
R	2	12	1	2	1	0	0	40	1	Luminal B (Her2 neg)	3	1	0	2	1	2	0	0	yp	1b	1	1a	0		12	0	0		20	1	3	0	1	1		0	2892	1	1	973	1	973	1	1243	1	973	2892	95	1
L	3	0	0	0	0	2+	1	30	1	Her2	4b	2	0	2	1	3	0	1	yp	1a	0	0	0		0	0	2	1	20	1	3	1		1	1	0	1960	0	0	1960	0	1960	0	1960		1960	1960	64	0
L	3	0	0	0	0	0	0	70	1	TNBC	2	1	0	1	1	x	0	0	yp	0	0	0	1		x	x	x		x	1	3	0		1		0	2616	0	0	2616	0	2616	0	2616		2616	2616	85	0
L	2	6	1	9	1	2-	0	25	1	Luminal B (Her2 neg)	3	1	0	2	1	2	0	0	yp	2	1	2a	0		x	x	x	x	x				1	1		0	1676	1	1	469	1	469	0	1676	1	469	1676	55	0
R	3	0	0	0	0	3	1	70	1	Her2	2	1	0	1	1	3	0	0	yp	1a	0	0	0		x	x	x		x	1	3	0		1	1	0	1742	0	0	1742	0	1742	0	1742		1742	1742	57	0
R	3	4	1	0	0	0	0	45	1	Luminal B (Her2 neg)	2	0	0	2	1	3	1	0	yp	3	1	3a	0		2	0	0		<5	1	3	0	1	1		0	3429	0	0	3429	0	3429	1	1632	1	1632	3429	112	1
R	2	0	0	0	0	3	1	40	1	Her2	2	0	0	1	0	x	0	0	yp	0	0	0	1		x	x	x		x	1	3	0		1	1	0	1180	0	0	1180	0	1180	0	1180		1180	1180	38	0
R	3	8	1	4	1	1	0	80	1	Luminal B (Her2 neg)	2	0	0	1	0	x	0	0	yp	0	0	x	0	0	x	x	x		x	1	3	0	1	1		0	1594	0	0	1594	0	1594	0	1594		1594	1594	52	0
L	3	0	0	0	0	0	0	80	1	TNBC	2	1	0	1	1	3	0	0	yp	1a	1	1a	0		0	0	0		10	1	3	1		1		0	578	0	0	578	0	578	0	578		578	578	18	0
R	2	0	0	0	0	0	0	5	0	TNBC	3	0	0	2	1	2	0	0	yp	3	0	0	0		0	0	0		<5	1	3	0		1		0	3420	0	0	3420	0	3420	0	3420		3420	3420	112	0
L	2	12	1	12	1	3	1	30	1	Luminal B (Her2 pos)	1c	0	0	1	1	x	0	0	yp	0	0	0	1		x	x	x		x	1	3		0	1	1	0	1469	0	0	1469	0	1469	0	1469		1469	1469	48	0
L	3	0	0	0	0	2+	1	60	1	Her2	2	1	0	1	1	x	0	0	yp	0	0	0	1		x	x	x		x	1	3	0		1	1	0	1494	0	0	1494	0	1494	0	1494		1494	1494	49	0
R	3	6	1	6	1	1	0	40	1	Luminal B (Her2 neg)	2	0	0	2	1	3	0	0	yp	3	0	0	0		6	9	1		60	1	3	0	1	1		0	1967	0	0	1967	0	1967	0	1967		1967	1967	64	0
R	3	0	0	0	0	0	0	100	1	TNBC	2	0	0	1	0	x	0	0	yp	is	0	x	0	0	0	0	0		x	1	3	0		1		0	1573	0	0	1573	0	1573	0	1573		1573	1573	51	0
L	3	9	1	2	1	2+	1	-	x	Luminal B (Her2 pos)	2	1	0	2	1	x	0	0	yp	0	0	0	1		x	x	x		x	1	3	1	1	1	1	0	1465	0	0	1465	0	1465	0	1465		1465	1465	48	0
R	2	0	0	0	0	0	0	25	1	TNBC	2	0	0	1	0	3	0	0	yp	1b	0	x	0	0	0	0	0		10	1	3	0		1		0	1505	0	0	1505	0	1505	0	1505		1505	1505	49	0
L	3	12	1	9	1	1	0	20	1	Luminal B (Her2 neg)	1c	0	0	2	0	2	0	0	yp	1c	0	x	0	0	12	9	1		x				1	1		0	1352	0	0	1352	0	1352	0	1352		1352	1352	44	0
R	3	0	0	0	0	3	1	70	1	Her2	2	0	0	1	1	x	0	0	yp	0	0	0	1		x	x	x		x	1	3	0		1	1	0	1615	0	0	1615	0	1615	0	1615		1615	1615	53	0
L	2	4	1	0	0	3	1	30	1	Luminal B (Her2 pos)	2	1	0	1	1	2	0	0	yp	0	0	0	1		x	x	x		x	1	3	0	1	1	0	0	2824	0	0	2824	0	2824	0	2824		2824	2824	92	0
L	2	12	1	12	1	0	0	5	0	Luminal A	3	1	0	2	1	2	0	0	yp	x	1	2a	0		8	8	0		5	1	3	1	1	1		0	3277	0	0	3277	0	3277	0	3277		3277	3277	107	0
L	3	4	1	1	0	x	x	60	1	x	2	1	0	1	1	x	0	0	yp	0	1	1a	0		x	x	x		x	1	3	1	1	1		0	2238	0	0	2238	0	2238	0	2238		2238	2238	73	0
R	2	6	1	1	0	0	0	25	1	Luminal B (Her2 neg)	2	0	0	1	0	2	0	1	yp	1c	0	x	0	0	6	2	0		2	1	3	0	0	1		0	1184	0	0	1184	0	1184	0	1184		1184	1184	38	0
L	3	-	0	-	0	0	0	80	1	TNBC	2	0	0	1	1	x	0	0	yp	0	0	0	1		x	x	x		x	1	3	0		1		0	721	0	0	721	0	721	0	721		721	721	23	0
R	2	12	1	12	1	1	0	15	0	Luminal A	2	1	0	2	1	2	0	1	yp	1c	0	0	0		12	12	1		x	1	3	1	1	1		0	1348	0	0	1348	0	1348	0	1348		1348	1348	44	0
L	2	8	1	2	1	0	0	20	1	Luminal B (Her2 neg)	3	1	0	2	1	2	0	1	yp	1a	0	0	0		x	x	x		20	1	3	1	1	1		0	236	0	0	236	0	236	0	236		236	236	7	0
R	3	12	1	0	0	0	0	5	0	Luminal B (Her2 neg)	2	1	0	1	1	3	0	0	yp	2	1	1a	0		12	0	0		5	1	3	0	1	1		0	3456	0	0	3456	0	3456	0	3456		3456	3456	113	0
L	2	12	1	12	1	3	1	30	1	Luminal B (Her2 pos)	3	1	0	2	1	2	0	0	yp	2	1	1a	0		x	x	x		x	1	3	1	1	1	1	0	1470	1	1	1196	0	1196	1	1218	1	1196	1470	48	0
L	2	+	1	+	1	0	0	14	0	Luminal A	2	0	0	1	1	2	1	0	yp	2	1	0	0	1a	9	12	0		5	1	3	1	1	1		1	1585	0	1	1585	1	1585	0	1587	1	1585	1587	52	0
R	3	0	0	0	0	3	1	90	1	Her2	3	1	0	2	1	x	0	0	yp	0	0	0	1		x	x	x		x	1	3	1		1	1	0	1835	0	0	1835	0	1835	0	1835		1835	1835	60	0
L	3	0	0	0	0	0	0	60	1	TNBC	1c	3	0	1	1	x	0	0	yp	0	0	0	1		x	x	x		x	1	3	0		1		0	1125	0	0	1125	0	1125	1	611	1	611	1125	36	1
L	x	12	1	9	1	0	0	20	1	Luminal B (Her2 neg)	2	1	0	2	1	2	0	0	yp	3	0	0	0		12	9	0		<5	1	3	1	1	1		0	2863	0	0	2863	0	2863	1	2863	1	2863	2863	94	1
R	2	12	1	0	0	1	0	15	0	Luminal B (Her2 neg)	2	1	0	1	1	2	0	0	yp	2	1	2a	0		8	0	1		2	1	3	1	1	1		0	843	0	0	843	0	843	0	843		843	843	27	0
R	3	0	0	0	0	0	0	90	1	TNBC	3	1	0	2	1	3	0	0	yp	2	0	0	0		1	0	0		90	1	3	1		1		0	2751	0	0	2751	0	2751	1	649	1	649	2751	90	1
R	2	12	1	2	1	1	0	30	1	Luminal B (Her2 neg)	2	1	0	2	1	2	0	1	yp	2	1	1a	0		x	x	x		x	1	3	1	1	1		0	2447	0	0	2447	0	2447	0	2447		2447	2447	80	0
L	3	0	0	0	0	0	0	>70	1	TNBC	3	1	0	2	1	x	0	0	yp	0	0	0	1		x	x	x		x	1	3	1		1		0	1964	0	0	1964	0	1964	0	1964		1964	1964	64	0
R	2	6	1	4	1	0	0	10	0	Luminal A	2	0	0	1	1	2	0	1	yp	1a	0	0	0		6	2	0		5	1	3	0	1	1		0	3277	0	0	3277	0	3277	0	3277		3277	3277	107	0
L	2	12	1	12	1	0	0	20	1	Luminal B (Her2 neg)	2	0	0	2	1	2	0	0	yp	3	0	0	0		3	3	0		<5	1	3	0	1	1		0	3357	0	0	3357	0	3357	0	3357		3357	3357	110	0
L	2	0	0	0	0	3	1	30	1	Her2	2	0	0	2	0	x	0	0	yp	0	0	x	0	0	x	x	x		x					1	1	0	1559	0	0	1559	0	1559	0	1559		1559	1559	51	0
R	2	0	0	0	0	3	1	50	1	Her2	2	1	0	1	1	x	0	0	yp	0	0	0	1		x	x	x		x	1	3	0		1	0	0	2968	0	0	2968	0	2968	0	2968		2968	2968	97	0
L	2	9	1	6	1	0	0	20	1	Luminal B (Her2 neg)	2	0	0	2	0	2	0	0	yp	2	0	x	0	0	9	6	0		x				1	1		0	589	0	0	589	0	589	0	589		589	589	19	0
R	3	12	1	6	1	0	0	25	1	Luminal B (Her2 neg)	2	0	0	1	0	2	0	0	yp	1a	0	x	0	0	12	6	0		x	1	3	0	1	1		0	912	0	0	912	0	912	0	912		912	912	29	0
L	3	0	0	0	0	0	0	60	1	TNBC	2	0	0	1	1	x	0	0	yp	0	0	0	1		x	x	x		x	1	3	0		1		0	3217	0	0	3217	0	3217	0	3217		3217	3217	105	0
L	2	0	0	0	0	3	1	<5	0	Her2	3	1	0	2	1	2	0	0	yp	1b	0	0	0		x	x	x		x	1	3	0		1	1	0	2402	0	0	2402	0	2402	0	2402		2402	2402	78	0
L	3	0	0	0	0	0	0	90	1	TNBC	2	1	0	1	1	3	0	0	yp	1c	0	0	0		0	0	0		30	1	3	0		1		0	2907	0	0	2907	0	2907	0	2907		2907	2907	95	0
R	3	12	1	12	1	0	0	20	1	Luminal B (Her2 neg)	1c	1	0	2	1	2	0	0	yp	2	0	0	0		12	12	0		x				0	1		0	2086	0	0	2086	0	2086	0	2086		2086	2086	68	0
L	3	12	1	12	1	0	0	40	1	Luminal B (Her2 neg)	4c	0	0	1	1	3	0	0	yp	1a	0	0	0		4	2	0		50	1	3	0	1	1		0	3083	0	0	3083	0	3083	1	1849	1	1849	3083	101	0
L	3	4	1	2	1	0	0	35	1	Luminal B (Her2 neg)	2	0	0	1	1	3	0	0	yp	1a	1	1a	0		x	x	x		x	1	3	1	1	1		0	542	0	0	542	0	542	0	542		542	542	17	1
L	2	0	0	0	0	3	1	40	1	Her2	2	0	0	1	0	3	0	0	yp	1a	0	x	0	0	0	0	3		x	1	3	0		1	1	0	1474	0	0	1474	0	1474	0	1474		1474	1474	48	0
R	x	6	1	8	1	1	0	15	0	Luminal A	2	1	0	1	1	1	0	0	yp	2	0	0	0		x	x	x		x	1	3	0	1	1		0	3668	0	0	3668	0	3668	1	1312	1	1312	3668	120	0
L	3	0	0	0	0	0	0	70	1	TNBC	2	1	0	1	1	3	1	0	yp	is	1	1a	0		0	0	0		x	1	3	1		1		0	3366	0	0	3366	0	3366	0	3366		3366	3366	110	0
R	3	0	0	0	0	0	0	>80	1	TNBC	2	0	0	1	1	x	0	0	yp	0	0	0	1		x	x	x		x	1	3	0		1		0	1118	0	0	1118	0	1118	0	1118		1118	1118	36	0
R	3	4	1	0	0	1	0	60	1	Luminal B (Her2 neg)	2	0	0	2	1	3	0	0	yp	1b	0	0	0		x	x	x		x				1	1		0	2051	0	0	2051	0	2051	0	2051		2051	2051	67	0
L	2	12	1	12	1	0	0	x	x	x	4a	1	0	2	1	2	1	1	yp	1c	1	1a	0		x	x	x		x	1	3	0	1	1		1	651	0	1	651	1	651	1	2412	1	651	3647	119	0
L	3	6	1	0	0	3	1	60	1	Luminal B (Her2 pos)	3	1	0	2	1	x	0	0	yp	0	0	0	1		x	x	x		x	1	3	1	0	1	1	0	1832	0	0	1832	0	1832	0	1832		1832	1832	60	0
R	2	12	1	6	1	0	0	x	x	x	1c	1	0	1	1	x	0	0	yp	is	1	1a	0		12	6	2	0	5	1	3	1	1	1		0	1392	0	0	1392	0	1392	0	1392		1392	1392	45	0
L	2	6	1	0	0	3	1	20	1	Luminal B (Her2 pos)	2	0	0	1	0	x	0	0	yp	0	0	x	0	0	x	x	x		x	1	3	0	0	1	1	0	1393	0	0	1393	0	1393	0	1393		1393	1393	45	0
R	3	8	1	4	1	0	0	30	1	Luminal B (Her2 neg)	2	1	0	2	1	3	0	0	yp	1c	1	2a	0		12	6	0		<5	1	3	1	1	1		0	2820	0	0	2820	0	2820	0	2820		2820	2820	92	0
R	3	0	0	0	0	3	1	30	1	Her2	2	1	0	2	1	3	0	0	yp	is	0	0	1		x	x	x		x	1	3	0		1	1	0	1638	0	0	1638	0	1638	0	1638		1638	1638	53	0
R	2	12	1	6	1	0	0	5	0	Luminal A	2	0	0	1	1	2	0	0	yp	1c	0	0	0		12	12	0		5	1	3	0	1	1		0	2934	0	0	2934	0	2934	0	2934		2934	2934	96	0
L	3	12	1	9	1	0	0	15	0	Luminal A	2	0	0	1	1	3	0	0	yp	1a	0	0	0		x	x	0		1	1	3	1	1	1		0	3488	0	0	3488	0	3488	0	3488		3488	3488	114	0
L	3	6	1	2	1	0	0	60	1	Luminal B (Her2 neg)	2	1	0	1	1	3	0	0	yp	1b	1	1a	0		6	2	0		15	1	3	0	1	1		0	2098	1	1	1227	1	1227	1	2114	1	1227	2098	68	1
R	3	0	0	0	0	1	0	10	0	TNBC	2	1	0	1	1	3	0	0	yp	1b	1	1a	0		x	x	x		x	1	3	1		1		0	670	0	0	670	0	670	0	670		670	670	22	0
L	2	12	1	4	1	0	0	30	1	Luminal B (Her2 neg)	2	3	0	2	1	2	1	0	yp	3	1	3a	0		12	3	0		x	1	3	1	1	1		0	2631	0	0	2631	0	2631	1	1060	1	1060	2631	86	1
L	3	12	1	0	0	0	0	25	1	Luminal B (Her2 neg)	2	0	0	1	1	2	0	0	yp	2	1	1a	0		12	0	0		<5	1	3	1	1	1		0	2430	0	0	2430	0	2430	0	2430		2430	2430	79	0
R	3	12	1	12	1	0	0	x	x	x	2	0	0	2	1	3	1	0	yp	3	1	1a	0		6	12	0		80	1	3	1	1	1		0	1713	0	0	1713	0	1713	1	1033	1	1033	1713	56	1
R	3	0	0	0	0	0	0	50	1	TNBC	2	1	0	1	1	3	0	0	yp	2	0	0	0		0	0	0		80	1	3	1		1		0	838	0	0	838	0	838	0	838		838	838	27	1
R	2	12	1	0	0	2-	0	x	x	Luminal B (Her2 neg)	2	0	0	2	1	2	0	1	yp	1c	0	0	0		12	4	2	0	x				1	1		0	1620	0	0	1620	0	1620	1	615	1	615	1620	53	0
L	3	12	1	9	1	3	1	15	0	Luminal B (Her2 pos)	2	1	0	1	1	x	0	0	yp	0	0	0	1		x	x	x		x	1	3	1	1	1	1	0	1169	0	0	1169	0	1169	0	1169		1169	1169	38	0
L	2	0	0	0	0	1	0	40	1	TNBC	2	2	0	1	1	x	0	0	yp	0	0	0	1		x	x	x		x	1	3	1		1		0	2860	0	0	2860	0	2860	0	2860		2860	2860	93	0
L	3	0	0	0	0	3	1	20	1	Her2	3	1	0	2	1	3	1	0	yp	2	1	2a	0		x	x	x		x	1	3	1		1	1	0	2377	0	0	2377	0	2377	0	2377		2377	2377	78	0
R	2	6	1	3	1	0	0	x	x	x	2	1	0	2	1	x	0	1	yp	1c	1	0	0	1a	6	3	0		x	1	3	1	1	1		0	1190	0	0	1190	0	1190	1	1167	1	1167	1190	39	0
L	3	8	1	8	1	1	0	25	1	Luminal B (Her2 neg)	2	0	0	1	1	3	0	0	yp	1b	1	1a	0		x	x	x		x	1	3	1	1	1		0	3615	0	0	3615	0	3615	0	3615		3615	3615	118	0
R	x	8	1	8	1	0	0	10	0	Luminal A	3	1	0	1	1	2	0	0	yp	1c	0	0	0		2	6	0		5	1	3	0	1	1		0	2311	0	0	2311	0	2311	1	2220	1	2220	2311	75	1
L	2	0	0	0	0	3	1	35	1	Her2	4c	1	0	2	1	3	1	0	yp	2	1	2a	0		x	x	x		x	1	3	1		1	1	1	435	0	1	435	0	367	1	367	1	367	1109	36	1
L	3	0	0	0	0	3	1	40	1	Her2	3	1	0	1	1	3	0	1	yp	1a	0	0	0		0	0	3		40	1	3	0		1	1	0	1072	0	0	1072	0	1072	0	1072		1072	1072	35	0
R	2	x	x	x	x	x	x	x	x	x	2	0	0	1	1	2	0	0	yp	2	0	0	0		12	12	0		5	1	3	0	1	1		0	3015	0	0	3015	0	3015	0	3015		3015	3015	99	0
L	2	12	1	9	1	2-	0	20	1	Luminal B (Her2 neg)	3	1	0	2	1	3	1	0	yp	2	1	1a	0		6	1	0		<5	1	3	1	1	1	0	0	1317	0	0	1317	0	1317	0	1317		1317	1317	43	0
L	3	0	0	1	0	2-	0	x	x	TNBC	1c	0	0	2	0	3	0	0	yp	0	0	x	0	0	x	x	x		x					1		0	856	0	0	856	0	856	0	856		856	856	28	0
R	2	4	1	0	0	0	0	5	0	Luminal B (Her2 neg)	2	0	0	1	1	2	0	0	yp	2	0	0	0		x	x	x		x	1	3	1	1	1		0	2791	0	0	2791	0	2791	0	2791		2791	2791	91	0
R	2	6	1	12	1	0	0	10	0	Luminal A	4a	1	0	2	1	2	0	0	yp	2	1	1a	0		6	12	0		x	1	3	1	1	1		0	2179	0	0	2179	0	2179	0	2179		2179	2179	71	0
R	3	6	1	8	1	0	0	80	1	Luminal B (Her2 neg)	3	3a	0	2	1	3	1	1	yp	2	1	+	0		12	3	0		80	1	3	1	1	1		0	937	0	0	937	0	937	1	788	1	788	937	30	1
L	3	9	1	12	1	3	1	50	1	Luminal B (Her2 pos)	2	0	0	1	0	x	0	0	yp	0	0	x	0	0	x	x	x		x	1	3	0	1	1	1	0	1385	0	0	1385	0	1385	0	1385		1385	1385	45	0
L	3	12	1	12	1	0	0	60	1	Luminal B (Her2 neg)	2	0	0	1	0	2	0	1	yp	1c	0	x	0	0	12	12	0		x	1	3	0	1	1		0	1427	0	0	1427	0	1427	0	1427		1427	1427	46	0
R	3	0	0	0	0	2-	0	60	1	TNBC	3	0	0	1	1	3	0	1	yp	2	0	0	0		0	0	2	0	x	1	3	0		1		0	2335	0	0	2335	0	2335	0	2335		2335	2335	76	0
L	2	9	1	9	1	2+	1	30	1	Luminal B (Her2 pos)	2	1	0	1	1	2	0	0	yp	0	0	0	1		x	x	x		x	1	3	1	1	1	1	0	1070	0	0	1070	0	1070	0	1070		1070	1070	35	0
R	3	4	1	8	1	0	0	20	1	Luminal B (Her2 neg)	2	0	0	1	1	3	1	0	yp	2	1	3a	0		6	4	0		15	1	3	0	1	1		0	3660	0	0	3660	0	3660	0	3660		3660	3660	120	0
L	3	6	1	12	1	1	0	70	1	Luminal B (Her2 neg)	4a	1	0	2	1	3	0	1	yp	1a	1	1a	0		x	x	x		x	1	3	1	1	1		0	2491	0	0	2491	0	2491	1	2415	1	2415	2491	81	0
R	3	2	1	0	0	3	1	x	x	Luminal B (Her2 pos)	2	1	0	2	1	x	0	0	yp	0	0	0	1		x	x	x		x	1	3	0	1	1	1	0	899	0	0	899	0	899	0	899		899	899	29	0
R	2	9	1	9	1	0	0	5	0	Luminal A	2	1	0	1	1	2	0	0	yp	2	1	1a	0		x	x	x		x	1	3	1	1	1		0	2591	0	0	2591	0	2591	0	2591		2591	2591	85	0
L	3	0	0	0	0	3	1	60	1	Her2	3	1	0	2	1	x	0	0	yp	0	0	0	1		x	x	x		x	1	3	0		1	1	0	1400	0	0	1400	0	1400	0	1400		1400	1400	46	0
R	3	0	0	0	0	0	0	100	1	TNBC	2	0	0	1	1	3	0	0	yp	1c	0	0	0		0	0	0		100	1	3	0		1		0	2653	0	0	2653	0	2653	0	2653		2653	2653	87	0
R	2	4	1	6	1	0	0	-	x	x	2	0	0	1	1	2	0	0	yp	1b	0	0	0		12	0	0		1	1	3	0	1	1		0	4324	0	0	4324	0	4324	0	4324		4324	4324	142	0
L	3	8	1	0	0	0	0	40	1	Luminal B (Her2 neg)	1c	1	0	1	1	x	0	0	yp	is	0	0	1		x	x	x		x	1	3	1	0	1		0	1451	0	0	1451	0	1451	0	1451		1451	1451	47	0
R	3	0	0	0	0	1	0	40	1	TNBC	4a	0	0	2	1	3	0	0	yp	1c	0	0	0		4	6	0		2	1	3	0	1	1		0	2185	0	0	2185	0	2185	0	2185		2185	2185	71	0
R	3	0	0	0	0	0	0	90	1	TNBC	2	1	0	1	1	3	0	0	yp	1b	0	0	0		x	x	x		x	1	3	0		1		1	625	1	1	625	0	609	1	609	1	609	801	26	1
L	3	0	0	0	0	0	0	70	1	TNBC	2	0	0	1	1	x	0	0	yp	0	1	0	1	1a	x	x	x		x	1	3	0		1		0	867	0	0	867	0	867	0	867		867	867	28	0
R	2	12	1	3	1	1	0	x	x	x	2	0	0	1	0	2	0	1	yp	1c	0	x	0	0	12	0	1		5	1	3	0	1	1		0	893	0	0	893	0	893	0	893		893	893	29	0
R	3	0	0	0	0	3	1	50	1	Her2	2	0	0	2	0	x	0	0	yp	0	0	x	0	0	x	x	x		x					1	1	0	1197	0	0	1197	0	1197	0	1197		1197	1197	39	0
R	3	0	0	0	0	0	0	70	1	TNBC	2	1	0	2	1	3	0	0	yp	2	0	0	0		0	0	2	0	90	1	3	1		1		0	917	0	0	917	0	917	0	917		917	917	30	0
L	2	4	1	4	1	0	0	15	0	Luminal A	2	0	0	1	1	2	0	0	yp	1b	1	1mi	0		4	4	0		x	1	3	0	1	1		0	3152	0	0	3152	0	3152	0	3152		3152	3152	103	0
R	2	0	0	0	0	3	1	30	1	Her2	2	0	0	1	1	x	0	0	yp	0	0	0	1		x	x	x		x	1	3	0		1	0	0	1713	0	0	1713	0	1713	1	1713	1	1713	1713	56	1
L	3	12	1	12	1	0	0	10	0	Luminal A	2	1	0	1	1	3	0	1	yp	1a	1	3a	0		0	0	0		<5	1	3	0	1	1		0	3838	1	1	1508	1	1508	1	2165	1	1508	3838	126	0
L	3	6	1	0	0	3	1	40	1	Luminal B (Her2 pos)	2	1	0	2	1	3	1	0	yp	1c	0	0	0		4	0	3		<5	1	3	1	1	1	1	0	3446	0	0	3446	0	3446	0	3446		3446	3446	113	0
R	2	1	0	0	0	0	0	90	1	TNBC	2	0	0	2	1	x	0	0	yp	0	1	1a	0		x	x	x		x	1	3	1		1		0	1706	0	0	1706	0	1706	1	1527	1	1527	1706	56	1
L	2	12	1	12	1	0	0	5	0	Luminal A	2	1	0	2	1	2	0	0	yp	2	1	2a	0		8	8	0		1	1	3	0	1	1		0	3052	0	0	3052	0	3052	0	3052		3052	3052	100	0
R	3	12	1	4	1	1	0	30	1	Luminal B (Her2 neg)	2	1	0	2	1	x	0	0	yp	0	0	0	1		x	x	x		x	1	3	1	1	1		0	1912	0	0	1912	0	1912	0	1912		1912	1912	62	0
R	3	12	1	6	1	0	0	20	1	Luminal B (Her2 neg)	2	0	0	1	0	2	0	0	yp	1c	0	x	0	0	8	3	0		1	1	3	0	0	1		0	1345	0	0	1345	0	1345	1	1137	1	1137	1345	44	0
R	2	12	1	12	1	1	0	2	0	Luminal A	1c	0	0	2	1	2	0	1	yp	1c	0	0	0		x	x	x		x	1	3	1	1	1		0	1892	0	0	1892	0	1892	0	1892		1892	1892	62	0
L	3	8	1	12	1	0	0	15	0	Luminal A	2	1	0	1	1	3	0	0	yp	1c	0	0	0		x	x	x		x	1	3	1	1	1		0	1803	1	1	1448	1	1448	0	1803	1	1448	1803	59	0
L	2	6	1	6	1	3	1	20	1	Luminal B (Her2 pos)	2	0	0	1	1	x	0	0	yp	0	0	0	1		x	x	x		x	1	3	0	1	1	1	0	776	0	0	776	0	776	0	776		776	776	25	0
L	3	0	0	0	0	2-	0	70	1	TNBC	1c	1	0	2	1	3	1	1	yp	2	1	2a	0		0	0	0		30	1	3	1		1		0	548	0	0	548	0	548	0	548		548	548	18	0
L	2	6	1	8	1	0	0	5	0	Luminal A	2	0	0	1	1	1	0	1	yp	1c	0	0	0		6	8	0		5	1	3	0	1	1		0	3255	0	0	3255	0	3255	0	3255		3255	3255	106	0
L	2	12	1	4	1	0	0	10	0	Luminal A	2	0	0	1	1	2	0	1	yp	1c	1	1a	0		12	4	0		x	1	3	1	1	1		0	2287	0	0	2287	0	2287	0	2287		2287	2287	75	0
R	2	12	1	2	1	2-	0	70	1	Luminal B (Her2 neg)	3	1	0	1	1	2	1	1	yp	3	1	1a	0		x	x	x		x	1	3	1	1	1		0	861	0	0	861	0	861	1	458	1	458	861	28	0
L	2	0	0	0	0	3	1	x	x	Her2	1c	1	0	1	1	x	0	0	yp	0	0	0	1		x	x	x		x	1	3	1		1	1	0	526	0	0	526	0	526	0	526		526	526	17	0
R	3	9	1	12	1	1	0	30	1	Luminal B (Her2 neg)	3	1	0	2	1	3	1	1	yp	1c	1	2a	0		9	12	1		x	1	3	1	1	1		0	838	0	0	838	0	838	0	838		838	838	27	0
R	2	6	1	0	0	0	0	10	0	Luminal B (Her2 neg)	3	1	0	2	1	2	0	0	yp	3	1	2a	0		x	x	x		x	1	3	1	1	1		0	2917	0	0	2917	0	2917	0	2917		2917	2917	95	0
R	3	0	0	0	0	0	0	70	1	TNBC	2	0	0	2	0	x	0	0	yp	0	0	x	0	0	x	x	x		x					1		0	1110	0	0	1110	0	1110	0	1110		1110	1110	36	0
L	3	0	0	0	0	1	0	80	1	TNBC	2	0	0	1	1	3	0	0	yp	1b	0	0	0		0	0	0		90	1	3	0		1		0	4297	0	0	4297	0	4297	0	4297		4297	4297	141	0
L	3	0	0	0	0	0	0	70	1	TNBC	1c	1	0	1	1	3	1	1	yp	1c	1	1mi	0		0	0	0		-	1	3	0		1		0	485	0	0	485	0	485	1	317	1	317	485	16	1
R	3	8	1	6	1	2+	1	25	1	Luminal B (Her2 pos)	2	1	0	2	1	x	0	1	yp	1a	1	1a	0		6	8	2	1	<5				1	1	0	0	3275	0	0	3275	0	3275	0	3275		3275	3275	107	0
R	2	2	1	12	1	0	0	5	0	Luminal A	4b	1	0	2	1	2	0	0	yp	2	0	0	0		x	x	x		x	1	3	1	1	1		0	3429	0	0	3429	0	3429	0	3429		3429	3429	112	0
R	3	4	1	8	1	0	0	50	1	Luminal B (Her2 neg)	2	2	0	1	1	3	0	0	yp	1b	1	1a	0		x	x	x		x	1	3	1	1	1		0	2998	0	0	2998	0	2998	0	2998		2998	2998	98	0
R	2	8	1	3	1	3	1	x	x	Luminal B (Her2 pos)	2	0	0	2	1	2	1	0	yp	1c	1	1a	0		9	3	3		x				1	1	1	0	1987	0	0	1987	0	1987	0	1987		1987	1987	65	0
L	3	6	1	8	1	0	0	35	1	Luminal B (Her2 neg)	2	0	0	1	0	2	0	0	yp	1b	0	x	0	0	6	8	0		10	1	3	0	1	1		0	910	0	0	910	0	910	0	910		910	910	29	0
L	2	6	1	12	1	1	0	35	1	Luminal B (Her2 neg)	2	0	0	1	1	2	0	0	yp	1c	0	0	0		x	x	x		x	1	3	0	1	1		0	2222	0	0	2222	0	2222	0	2222		2222	2222	72	0
R	2	8	1	4	1	0	0	25	1	Luminal B (Her2 neg)	2	1	0	1	1	2	0	0	yp	2	1	1mi	0		8	4	0		x	1	3	0	1	1		0	1661	0	0	1661	0	1661	0	1661		1661	1661	54	0
L	3	0	0	0	0	3	1	70	1	Her2	3	1	0	1	1	x	0	0	yp	0	0	0	1		x	x	x		x	1	3	0		1	1	0	1358	0	0	1358	0	1358	0	1358		1358	1358	44	0
L	1	12	1	0	0	3	1	20	1	Luminal B (Her2 pos)	2	0	0	1	1	1	0	0	yp	1b	0	0	0		9	0	3	1	5	1	3	0	1	1	1	0	1315	0	0	1315	0	1315	0	1315		1315	1315	43	0
R	2	12	1	12	1	0	0	20	1	Luminal B (Her2 neg)	2	1	0	1	1	2	0	1	yp	1c	1	1	0		6	0	0		1	1	3	1	1	1		0	289	0	0	289	0	289	0	289		289	289	9	0
L	3	0	0	0	0	0	0	70	1	TNBC	2	0	0	1	1	3	0	0	yp	1b	0	0	0		0	0	0		<5	1	3	0		1		0	3511	0	0	3511	0	3511	0	3511		3511	3511	115	0
L	2	8	1	8	1	0	0	20	1	Luminal B (Her2 neg)	2	1	0	1	1	2	0	1	yp	1b	1	1mi	0		8	2	0		5	1	3	0	1	1		0	3660	0	0	3660	0	3660	0	3660		3660	3660	120	0
L	3	0	0	0	0	0	0	60	1	TNBC	2	0	0	2	1	3	0	0	yp	1a	0	0	0		0	0	1		70					1		0	1373	0	0	1373	0	1373	1	1095	1	1095	1373	45	0
R	2	+	1	+	1	1	0	x	x	x	3	1a	0	2	1	2	0	0	yp	3	1	1a	0		x	x	x		x	1	3	1	1	1		0	1855	0	0	1855	0	1855	0	1855		1855	1855	60	0
L	3	6	1	6	1	3	1	40	1	Luminal B (Her2 pos)	2	1	0	2	1	3	1	0	yp	1b	1	1a	0		6	6	3		<5				1	1	0	0	3206	0	0	3206	0	3206	0	3206		3206	3206	105	0
R	2	0	0	9	1	0	0	x	x	TNBC	2	0	0	2	1	2	0	0	yp	2	1	2a	0		4	0	0		-	1	3	1	1	1		0	3635	0	0	3635	0	3635	0	3635		3635	3635	119	0
L	3	0	0	0	0	3	1	40	1	Her2	2	0	0	1	1	3	0	0	yp	2	0	0	0		x	x	x		100	1	3	0		1	0	0	2287	0	0	2287	0	2287	0	2287		2287	2287	75	0
L	2	x	x	x	x	x	x	x	x	x	3	1	0	2	1	2	1	0	yp	3	1	1a	0		4	4	0		x	1	3	0	1	1		1	1376	1	1	448	1	448	1	1508	1	448	1678	55	1
R	2	0	0	0	0	0	0	50	1	TNBC	2	1	0	1	1	x	0	0	yp	0	0	0	1		x	x	x		x	1	3	0		1		0	3389	0	0	3389	0	3389	0	3389		3389	3389	111	0
L	2	12	1	12	1	0	0	15	0	Luminal A	2	0	0	2	1	2	0	1	yp	1c	1	3a	0		12	12	0		5	1	3	1	1	1		1	559	0	1	559	1	559	1	1021	1	559	1720	56	1
L	2	12	1	9	1	0	0	10	0	Luminal A	3	2	0	2	1	2	1	1	yp	2	1	1a	0		12	9	0		x	1	3	1	1	1		0	1244	0	0	1244	0	1244	0	1244		1244	1244	40	0
L	3	0	0	0	0	0	0	90	1	TNBC	3	0	0	1	1	x	0	0	yp	0	0	0	1		x	x	x		x	1	3	0		1		0	3442	0	0	3442	0	3442	0	3442		3442	3442	113	0
R	3	0	0	0	0	0	0	20	1	TNBC	2	1	0	2	1	3	1	0	yp	2	1	1a	0		0	0	0		15	1	3	1		1		0	960	0	0	960	0	960	1	690	1	690	960	31	1
R	3	0	0	0	0	3	1	70	1	Her2	1	0	0	1	0	x	0	0	yp	0	0	x	0	0	x	x	x		x	1	3	0		1	1	0	1209	0	0	1209	0	1209	0	1209		1209	1209	39	0
R	2	12	1	8	1	1	0	10	0	Luminal A	2	1	0	2	1	2	0	0	yp	1c	0	0	0		x	x	x		10	1	3	1	1	1		0	1708	0	0	1708	0	1708	0	1708		1708	1708	56	0
R	3	0	0	0	0	3	1	25	1	Her2	2	0	0	1	1	x	0	0	yp	0	1	0	1	1mi	x	x	x		x	1	3	1		1	1	0	1154	0	0	1154	0	1154	0	1154		1154	1154	37	0
L	3	12	1	12	1	0	0	25	1	Luminal B (Her2 neg)	2	0	0	1	0	3	1	0	yp	1c	0	x	0	0	12	12	1		x	1	3	0	1	1		0	522	0	0	522	0	522	0	522		522	522	17	0
L	1	4	1	12	1	0	0	<5	0	Luminal A	1	0	0	1	1	1	0	0	yp	1c	0	0	0		4	12	0		1	1	3	0	1	1		0	3345	0	0	3345	0	3345	0	3345		3345	3345	109	0
R	2	4	1	6	1	3	1	20	1	Luminal B (Her2 pos)	4b	3c	0	2	1	x	0	0	yp	0	0	0	1		x	x	x		x	1	3	1	1	1	1	0	1121	0	0	1121	0	1121	1	1121	1	1121	1121	36	0
L	3	12	1	4	1	2-	0	15	0	Luminal A	2	1	0	1	1	x	0	0	yp	0	1	1	0		x	x	x		x	1	3	1	1	1		0	2790	0	0	2790	0	2790	0	2790		2790	2790	91	0
R	2	12	1	12	1	0	0	x	x	x	3	1b	0	1	1	2	1	0	yp	1b	1	1a	0		8	2	0		<5	1	3	0	1	1		0	3319	0	0	3319	0	3319	0	3319		3319	3319	109	0
L	3	0	0	0	0	0	0	40	1	TNBC	2	0	0	1	0	3	0	0	yp	is	0	x	0	0	0	0	0		x	1	3	0		1		0	1197	0	0	1197	0	1197	0	1197		1197	1197	39	0
R	2	0	0	0	0	3	1	70	1	Her2	2	0	0	1	1	3	0	0	yp	1a	0	0	0		0	0	3		5	1	3	0		1	1	0	1456	0	0	1456	0	1456	1	449	1	449	1456	47	1
R	3	0	0	0	0	0	0	90	1	TNBC	2	0	0	1	1	3	0	0	yp	1c	0	0	0		0	0	0		90	1	3	0		1		0	4035	0	0	4035	0	4035	0	4035		4035	4035	132	0
R	1	6	1	12	1	0	0	5	0	Luminal A	2	0	0	1	1	2	0	0	yp	1c	0	0	0		6	8	1		5	1	3	0	0	1		0	3350	0	0	3350	0	3350	0	3350		3350	3350	110	0
R	2	0	0	0	0	2-	0	10	0	TNBC	2	0	0	1	1	2	0	0	yp	1a	0	0	0		x	x	x		x	1	3	0		1		0	1702	0	0	1702	0	1702	0	1702		1702	1702	55	0
R	2	12	1	2	1	3	1	25	1	Luminal B (Her2 pos)	2	0	0	2	1	2	1	0	yp	1a	0	0	0		12	3	3		x				1	1	1	0	2094	0	0	2094	0	2094	0	2094		2094	2094	68	0
R	2	8	1	6	1	2-	0	x	x	x	3	3	0	2	1	3	1	0	yp	3	1	3a	0		8	6	2	0	30	1	3	1	1	1		0	1688	0	0	1688	0	1688	0	1688		1688	1688	55	0
R	2	0	0	0	0	1	0	40	1	TNBC	3	0	0	1	0	2	0	0	yp	is	0	x	0	0	0	0	0		x	1	3	0		1		0	839	0	0	839	0	839	0	839		839	839	27	0
R	2	12	1	12	1	0	0	25	1	Luminal B (Her2 neg)	2	1	0	1	1	2	0	1	yp	1b	0	0	0		12	12	0		1	1	3	0	1	1		0	2786	0	0	2786	0	2786	0	2786		2786	2786	91	0
L	2	6	1	4	1	0	0	70	1	Luminal B (Her2 neg)	4b	1	0	2	1	2	0	0	yp	1c	0	0	0		x	x	x		x	1	3	1	1	1		0	2428	0	0	2428	0	2428	0	2428		2428	2428	79	0
L	3	8	1	4	1	0	0	50	1	Luminal B (Her2 neg)	3	1	0	2	1	3	1	0	yp	2	1	1mi	0		12	0	0		10	1	3	1	1	1		0	2322	0	0	2322	0	2322	0	2322		2322	2322	76	0
L	2	0	0	0	0	3	1	5	0	Her2	2	1	0	1	1	x	0	0	yp	0	0	0	1		x	x	x		x	1	3	1		1	1	0	2665	0	0	2665	0	2665	0	2665		2665	2665	87	0
L	2	12	1	12	1	0	0	20	1	Luminal B (Her2 neg)	3	0	0	2	1	2	0	0	yp	2	1	3a	0		12	12	0		5	1	3	1	1	1		0	1940	0	0	1940	0	1940	0	1940		1940	1940	63	0
R	x	0	0	0	0	0	0	80	1	TNBC	3	1	0	2	1	3	1	0	yp	3	1	1a	0		0	0	0		x	1	3	1		1		0	2978	0	0	2978	0	2978	0	2978		2978	2978	97	0
R	2	6	1	12	1	0	0	50	1	Luminal B (Her2 neg)	2	1	0	2	1	x	0	0	yp	0	0	0	1		x	x	x		x	1	3	1	1	1		0	1879	0	0	1879	0	1879	0	1879		1879	1879	61	0
L	3	0	0	0	0	0	0	50	1	TNBC	2	0	0	1	0	x	0	0	yp	0	0	x	0	0	x	x	x		x	1	3	0		1		0	394	0	0	394	0	394	0	394		394	394	13	0
L	3	0	0	0	0	3	1	x	x	Her2	2	1	0	1	1	x	0	0	yp	0	0	0	1		x	x	x		x	1	3	1		1	1	0	1582	0	0	1582	0	1582	0	1582		1582	1582	51	0
L	3	6	1	12	1	0	0	5	0	Luminal A	2	0	0	1	1	3	0	0	yp	2	0	0	0		12	12	0		10	1	3	0	1	1		0	4026	0	0	4026	0	4026	0	4026		4026	4026	132	0
L	3	9	1	9	1	3	1	15	0	Luminal B (Her2 pos)	2	1	0	1	1	1	0	0	yp	2	1	1mi	0		12	2	1		10	1	3	0	1	1	1	0	501	0	0	501	0	501	0	501		501	501	16	0
L	3	12	1	9	1	0	0	30	1	Luminal B (Her2 neg)	2	1	0	2	1	3	0	1	yp	1c	0	0	0		x	x	x		x	1	3	0	1	1		0	1195	0	0	1195	0	1195	1	737	1	737	1195	39	0
R	3	0	0	0	0	3	1	70	1	Her2	2	1	0	2	1	2	0	0	yp	1a	0	0	0		0	0	0		30					1	0	0	1127	0	0	1127	0	1127	1	838	1	838	1127	37	1
R	3	8	1	2	1	3	1	80	1	Luminal B (Her2 pos)	3	1	0	1	1	x	0	0	yp	0	1	1a	0		x	x	x		80	1	3	0	1	1	0	0	1096	0	0	1096	0	1096	1	1096	1	1096	1096	36	1
L	1	9	1	4	1	1	0	5	0	Luminal A	2	1	0	2	1	2	1	0	yp	3	1	2a	0		x	x	x		x	1	3	1	1	1		0	3137	0	0	3137	0	3137	1	3022	1	3022	3137	103	0
R	3	0	0	0	0	0	0	80	1	TNBC	3	2	0	2	1	x	1	0	yp	0	1	1a	0		x	x	x		70	1	3	1	0	1		9	288	9	9	288	9	288	9	288	9	288	288	9	1
L	3	12	1	6	1	0	0	20	1	Luminal B (Her2 neg)	2	1	0	2	1	3	0	0	yp	is	0	0	1		x	x	x		x	1	3	1	1	1		0	792	0	0	792	0	792	0	792		792	792	26	0
L	3	0	0	0	0	1	0	80	1	TNBC	3	1	0	2	1	x	1	0	yp	0	0	0	1		x	x	x		x	1	3	1		1		0	1290	0	0	1290	0	1290	1	579	1	579	1290	42	0
L	2	8	1	2	1	1	0	70	1	Luminal B (Her2 neg)	3	1	0	2	1	3	0	0	yp	2	1	2a	0		12	0	2	0	10	1	3	1	1	1		0	1134	0	0	1134	0	1134	0	1134		1134	1134	37	0
L	2	12	1	12	1	0	0	30	1	Luminal B (Her2 neg)	3	1	0	2	1	2	0	1	yp	3	1	1a	0		12	12	0		x	1	3	1	1	1		0	1423	0	0	1423	0	1423	0	1423		1423	1423	46	0
R	3	0	0	0	0	0	0	90	1	TNBC	2	0	0	1	1	3	0	0	yp	0	1	0	1	1a	x	x	x		x	1	3	1		1		0	1230	0	0	1230	0	1230	0	1230		1230	1230	40	0
R	2	0	0	0	0	0	0	x	x	TNBC	2	0	0	1	1	2	0	0	yp	1a	0	0	0		0	0	0		-	1	3	0		1		0	3661	0	0	3661	0	3661	0	3661		3661	3661	120	0
R	2	6	1	12	1	0	0	40	1	Luminal B (Her2 neg)	3	1	0	2	1	2	0	0	yp	3	1	1a	0		6	1	0		<5	1	3	1	1	1		1	1487	0	1	1487	0	1487	1	1509	1	1487	1623	53	1
L	3	0	0	2	1	0	0	15	0	TNBC	3	1	0	2	1	2	0	0	yp	3	1	1a	0		6	6	0		10	1	3	1	1	1		0	4241	0	0	4241	0	4241	1	3794	1	3794	4241	139	0
R	2	12	1	4	1	0	0	-	x	x	2	1	0	1	1	2	0	0	yp	1c	0	0	0		8	4	0		<5	1	3	0	1	1		0	2764	0	0	2764	0	2764	0	2764		2764	2764	90	0
L	3	-	0	-	0	0	0	30	1	TNBC	2	1	0	1	1	3	1	0	yp	2	1	1a	0		0	0	0		x	1	3	1		1		0	1174	0	0	1174	0	1174	0	1174		1174	1174	38	0
L	3	0	0	0	0	0	0	70	1	TNBC	2	1	0	1	1	x	0	0	yp	0	0	0	1		x	x	x		x	1	3	0		1		0	3691	0	0	3691	0	3691	0	3691		3691	3691	121	0
L	3	6	1	0	0	3	1	35	1	Luminal B (Her2 pos)	2	1	0	2	1	x	0	0	yp	0	0	0	1		x	x	x		x	1	3	1	1	1	1	1	1744	0	1	1744	1	1744	0	2045	1	1744	2045	67	0
L	2	2	1	0	0	1	0	x	x	Luminal B (Her2 neg)	2	0	0	1	0	2	0	0	yp	1c	0	x	0	0	x	x	x		5	1	3	0	1	1		0	1264	0	0	1264	0	1264	0	1264		1264	1264	41	0
L	2	4	1	12	1	0	0	10	0	Luminal A	4c	1	0	1	1	2	1	0	yp	2	1	1a	0		4	12	0		5	1	3	0	1	1		0	3323	0	0	3323	0	3323	0	3323		3323	3323	109	0
R	2	6	1	6	1	0	0	30	1	Luminal B (Her2 neg)	1c	1	0	1	1	2	0	1	yp	1c	1	1a	0		12	0	1		5	1	3	0	1	1		0	2038	0	0	2038	0	2038	0	2038		2038	2038	67	0
R	2	0	0	0	0	0	0	50	1	TNBC	2	0	0	1	0	x	0	0	yp	0	0	x	0	0	x	x	x		x	1	3	0		1		9	454	9	9	454	9	454	9	454	9	454	454	14	1
R	3	12	1	12	1	0	0	20	1	Luminal B (Her2 neg)	2	0	0	1	1	3	0	0	yp	1a	0	0	0		x	x	x		x	1	3	0	1	1		0	4031	0	0	4031	0	4031	0	4031		4031	4031	132	0
R	2	6	1	9	1	3	1	10	0	Luminal B (Her2 pos)	1c	0	0	1	0	2	0	0	yp	1b	0	x	0	0	6	9	3		x	1	3	0	1	1	1	0	1080	0	0	1080	0	1080	0	1080		1080	1080	35	0
R	1	6	1	6	1	0	0	15	0	Luminal A	2	1	0	1	1	1	0	1	yp	1b	0	0	0		4	4	0		<5	1	3	0	1	1		0	3362	0	0	3362	0	3362	0	3362		3362	3362	110	0
R	2	12	1	12	1	0	0	<5	0	Luminal A	2	0	0	2	1	2	0	0	yp	2	0	0	0		x	x	x		x				1	1		0	1750	0	0	1750	0	1750	0	1750		1750	1750	57	0
L	3	-	0	-	0	0	0	80	1	TNBC	3	1	0	2	1	x	0	0	yp	0	0	0	1		x	x	x		x	1	3	1		1		0	405	0	0	405	0	405	0	405		405	405	13	0
R	2	4	1	2	1	0	0	x	x	x	4a	1	0	2	1	2	0	0	yp	2	1	1a	0		12	0	1		2	1	3	1	1	1		0	2244	0	0	2244	0	2244	0	2244		2244	2244	73	0
L	2	0	0	0	0	3	1	x	x	Her2	3	1	0	1	1	2	0	0	yp	1a	1	1mi	0		x	x	x		x	1	3	1		1	1	0	1528	0	0	1528	0	1528	0	1528		1528	1528	50	0
L	3	0	0	0	0	1	0	80	1	TNBC	1c	0	0	2	1	x	0	0	yp	is	0	0	1		x	x	x		x	1	3	1		1		0	989	0	0	989	0	989	0	989		989	989	32	0
L	2	12	1	12	1	1	0	<5	0	Luminal A	2	1	0	2	1	2	0	0	yp	1c	1	2a	0		12	12	1		x	1	3	1	1	1		0	2694	0	0	2694	0	2694	0	2694		2694	2694	88	0
L	3	0	0	0	0	0	0	90	1	TNBC	2	0	0	1	1	3	0	0	yp	1c	0	0	0		x	x	x		x	1	3	0		1		0	2301	0	0	2301	0	2301	0	2301		2301	2301	75	0
R	3	0	0	0	0	0	0	80	1	TNBC	2	3a	0	1	1	3	0	0	yp	1c	1	1a	0		0	0	0		x	1	3	1		1		1	759	1	1	759	1	759	1	955	1	759	1058	34	1
L	3	8	1	9	1	3	1	70	1	Luminal B (Her2 pos)	3	1	0	2	1	3	1	0	yp	1b	1	1mi	0		8	4	1		80	1	3	1	1	1	1	0	587	0	0	587	0	587	1	312	1	312	587	19	1
R	3	2	1	0	0	3	1	x	x	Luminal B (Her2 pos)	2	1	0	1	1	x	0	0	yp	is	0	0	1		2	0	3		x	1	3	0	1	1	1	0	831	0	0	831	0	831	1	558	1	558	831	27	1
R	2	6	1	12	1	1	0	5	0	Luminal A	2	1	0	1	1	3	1	0	yp	2	1	1a	0		6	12	1		<5	1	3	0	1	1		0	2311	0	0	2311	0	2311	0	2311		2311	2311	75	0
R	2	9	1	6	1	3	1	40	1	Luminal B (Her2 pos)	1c	3c	0	1	1	2	0	0	yp	1a	0	0	0		12	0	3		20	1	3	0	1	1	1	0	727	0	0	727	0	727	0	727		727	727	23	0
R	3	0	0	0	0	0	0	90	1	TNBC	3	1	0	1	1	3	0	0	yp	1c	0	0	0		0	0	0		5	1	3	1		1		9	996	9	9	996	9	996	9	996	9	996	996	32	1
R	2	12	1	12	1	0	0	5	0	Luminal A	2	0	0	2	1	2	0	1	yp	2	0	0	0		6	6	0		<5				1	1		0	2489	0	0	2489	0	2489	0	2489		2489	2489	81	0
L	2	12	1	0	0	0	0	x	x	Luminal B (Her2 neg)	1c	0	0	1	0	2	0	0	yp	1c	0	0	0		12	0	0		5	1	3		1	1		0	1077	0	0	1077	0	1077	0	1077		1077	1077	35	0
R	2	9	1	2	1	0	0	20	1	Luminal B (Her2 neg)	2	1	0	1	1	x	0	0	yp	0	0	0	1		x	x	x		x	1	3	0	1	1		0	1231	0	0	1231	0	1231	0	1231		1231	1231	40	0
L	2	12	1	0	0	0	0	40	1	Luminal B (Her2 neg)	1c	1	0	2	1	2	0	0	yp	2	1	2a	0		12	0	0		x	1	3	1	1	1		0	1738	0	0	1738	0	1738	0	1738		1738	1738	57	0
L	2	12	1	12	1	2+	1	25	1	Luminal B (Her2 pos)	2	1	0	1	1	2	1	1	yp	2	1	2a	0		12	12	0		5	1	3	1	1	1	1	0	706	0	0	706	0	706	0	706		706	706	23	0
L	3	9	1	12	1	1	0	90	1	Luminal B (Her2 neg)	2	1	0	1	1	3	0	0	yp	1mic	0	0	0		9	12	1		x	1	3	1	1	1		1	2376	0	1	2376	1	2376	0	2826	1	2376	2826	92	0
L	2	8	1	4	1	0	0	5	0	Luminal A	3	0	0	1	1	2	0	0	yp	2	1	2a	0		0	0	0		1	1	3	0	1	1		0	913	0	0	913	0	913	1	836	1	836	913	29	1
L	2	6	1	6	1	0	0	20	1	Luminal B (Her2 neg)	3	1	0	2	1	x	0	0	yp	is	0	0	1		6	6	0		x	1	3	0	1	1		0	1887	0	0	1887	0	1887	0	1887		1887	1887	61	0
L	3	12	1	0	0	0	0	15	0	Luminal B (Her2 neg)	2	0	0	1	1	3	0	0	yp	1c	0	0	0		x	x	x		x	1	3	0	1	1		0	2783	0	0	2783	0	2783	0	2783		2783	2783	91	0
R	2	12	1	12	1	0	0	40	1	Luminal B (Her2 neg)	3	1	0	1	1	2	0	1	yp	1c	1	1a	0		x	x	x		x	1	3	0	1	1		0	385	0	0	385	0	385	0	385		385	385	12	0
R	3	9	1	0	0	3	1	20	1	Luminal B (Her2 pos)	3	0	0	1	1	x	0	0	yp	0	0	0	1		x	x	x		x	1	3	0	1	1	1	1	1191	0	1	1191	1	1191	0	1571	1	1191	1571	51	0
L	2	0	0	0	0	0	0	10	0	TNBC	3	0	0	2	1	3	1	1	yp	2	1	2a	0	1a	2	0	0		40	1	3	1		1		1	717	0	1	717	0	566	1	566	1	566	818	26	1
R	2	3	1	12	1	0	0	20	1	Luminal B (Her2 neg)	3	0	0	2	1	1	0	0	yp	1a	0	0	0		x	x	x		x	1	3	1	1	1		0	2649	0	0	2649	0	2649	0	2649		2649	2649	87	0
R	3	6	1	4	1	0	0	50	1	Luminal B (Her2 neg)	2	1	0	2	1	3	1	0	yp	3	1	3a	0		12	4	0		x	1	3	1	1	1		0	1001	0	0	1001	0	1001	1	405	1	405	1001	32	1
R	3	0	0	0	0	0	0	60	1	TNBC	2	0	0	1	1	3	0	0	yp	1c	0	0	0		0	0	0		30	1	3			1		0	3788	0	0	3788	0	3788	0	3788		3788	3788	124	0
R	3	0	0	0	0	0	0	50	1	TNBC	2	1	0	2	1	x	0	0	yp	is	0	0	1		x	x	x		x	1	3	1		1		0	2079	0	0	2079	0	2079	1	1033	1	1033	2079	68	1
R	2	8	1	8	1	3	1	x	x	Luminal B (Her2 pos)	2	1	0	2	1	2	0	1	yp	2	1	1a	0		12	12	3		2	1	3	1	1	1	1	0	1015	0	0	1015	0	1015	0	1015		1015	1015	33	0
L	2	12	1	0	0	3	1	5	0	Luminal B (Her2 pos)	2	0	0	1	0	3	1	0	yp	is	0	x	0	0	x	x	x		x	1	3	0	1	1	1	0	1216	0	0	1216	0	1216	0	1216		1216	1216	39	0
L	3	0	0	0	0	0	0	80	1	TNBC	2	1	0	2	1	3	0	1	yp	1a	1	1a	0		0	0	0		20	1	3	1		1		0	1911	0	0	1911	0	1911	0	1911		1911	1911	62	0
R	3	4	1	0	0	0	0	50	1	Luminal B (Her2 neg)	2	1	0	1	1	x	0	0	yp	0	0	0	1		x	x	x		x	1	3	0	1	1		0	1716	0	0	1716	0	1716	0	1716		1716	1716	56	0
L	3	0	0	0	0	1	0	40	1	TNBC	4a	1	0	1	1	x	0	0	yp	0	0	0	1		x	x	x		x	1	3	0		1		0	1911	0	0	1911	0	1911	0	1911		1911	1911	62	0
L	3	4	1	9	1	1	0	35	1	Luminal B (Her2 neg)	3	1	0	2	1	3	1	0	yp	2	1	2a	0		0	0	0		<5	1	3	1	1	1		0	3119	0	0	3119	0	3119	0	3119		3119	3119	102	0
L	3	12	1	9	1	0	0	60	1	Luminal B (Her2 neg)	2	1	0	2	1	3	1	1	yp	1b	1	1mi	0		x	x	x		x	1	3	1	1	1		0	1462	0	0	1462	0	1462	0	1462		1462	1462	48	0
L	2	9	1	4	1	3	1	40	1	Luminal B (Her2 pos)	3	0	0	1	1	2	0	0	yp	2	0	0	0	0	x	x	x		x	1	3	0	1	1	1	0	814	0	0	814	0	814	0	814		814	814	26	0
R	x	12	1	12	1	0	0	25	1	Luminal B (Her2 neg)	4c	1	0	2	1	2	1	0	yp	4b	1	1a	0		6	8	0		10	1	3	1	1	1		0	3611	0	0	3611	0	3611	1	3543	1	3543	3611	118	0
L	2	12	1	12	1	1	0	30	1	Luminal B (Her2 neg)	2	0	0	1	1	2	0	0	yp	1c	0	0	0		12	12	1		<5	1	3	0	1	1		0	2103	0	0	2103	0	2103	0	2103		2103	2103	69	0
R	2	12	1	12	1	0	0	x	x	x	2	1	0	2	1	2	1	0	yp	2	1	2a	0		9	12	0		10	1	3	1	1	1		0	1986	0	0	1986	0	1986	0	1986		1986	1986	65	0
R	2	+	1	-	0	3	1	x	x	Luminal B (Her2 pos)	3	2	0	2	1	x	0	0	yp	0	0	0	1		x	x	x		x	1	3	1	1	1	1	0	1062	0	0	1062	0	1062	0	1062		1062	1062	34	0
R	3	4	1	4	1	0	0	20	1	Luminal B (Her2 neg)	2	1	0	2	1	3	1	0	yp	3	1	1mi	0		12	2	0		<5	1	3	1	1	1		0	1638	0	0	1638	0	1638	1	647	1	647	1638	53	1
R	2	6	1	12	1	0	0	<5	0	Luminal A	2	0	0	1	1	2	0	0	yp	1c	0	0	0		8	4	0		1	1	3	0	1	1		0	3777	0	0	3777	0	3777	0	3777		3777	3777	124	0
R	3	0	0	0	0	0	0	80	1	TNBC	3	0	0	1	1	x	0	0	yp	0	0	0	1		x	x	x		x	1	3	0		1		0	1935	0	0	1935	0	1935	0	1935		1935	1935	63	0
R	3	0	0	0	0	0	0	80	1	TNBC	2	0	0	1	0	3	0	0	yp	0	0	x	0	0	0	0	0		x	1	3	0		1		0	1081	0	0	1081	0	1081	0	1081		1081	1081	35	0
R	3	0	0	0	0	1	0	x	x	TNBC	2	2	0	1	1	x	0	0	yp	0	0	0	1		x	x	x		x	1	3			1		0	2955	0	0	2955	0	2955	0	2955		2955	2955	97	0
L	2	12	1	0	0	3	1	30	1	Luminal B (Her2 pos)	2	0	0	1	1	x	0	0	yp	0	0	0	1		x	x	x		x	1	3	0	1	1	1	0	2584	0	0	2584	0	2584	0	2584		2584	2584	84	0
R	2	0	0	0	0	3	1	40	1	Her2	2	3	0	2	1	3	0	0	yp	1b	0	0	0		0	0	3		x	1	3	1		1	1	0	2086	0	0	2086	0	2086	0	2086		2086	2086	68	0
R	3	0	0	0	0	0	0	40	1	TNBC	2	0	0	1	1	3	0	0	yp	2	0	0	0		0	0	0		x	1	3	0		1		1	325	0	1	325	0	309	1	309	1	309	514	16	1
L	2	12	1	12	1	0	0	-	x	x	2	0	0	1	1	3	0	0	yp	4b	1	1	0		6	12	0		5	1	3	0	1	1		0	3801	1	1	1516	1	1516	0	3801	1	1516	3801	124	0
R	3	4	1	0	0	2-	0	90	1	Luminal B (Her2 neg)	2	0	0	1	0	3	0	0	yp	1a	0	x	0	0	x	x	x		x	1	3	0	1	1		0	1141	0	0	1141	0	1141	0	1141		1141	1141	37	0
R	2	6	1	6	1	1	0	30	1	Luminal B (Her2 neg)	3	1	0	2	1	2	1	0	yp	1a	1	2a	0		9	9	0		-	1	3	1	1	1		1	1089	1	1	1089	0	1089	1	1151	1	1089	1414	46	1
L	2	0	0	0	0	3	1	15	0	Her2	4b	1	0	2	1	2	0	1	yp	1c	0	0	0		0	0	3		2	1	3	1		1	1	0	2618	0	0	2618	0	2618	1	600	1	600	2618	86	0
L	2	12	1	1	0	3	1	x	x	Luminal B (Her2 pos)	2	0	0	2	1	x	0	0	yp	0	1	0	1	1a	x	x	x		x	1	3	1	1	1	1	0	636	0	0	636	0	636	0	636		636	636	20	0
R	3	0	0	0	0	0	0	50	1	TNBC	1c	3c	0	1	1	x	0	0	yp	0	0	0	1		x	x	x		x	1	3	0		1		0	2094	0	0	2094	0	2094	0	2094		2094	2094	68	0
R	3	4	1	0	0	0	0	90	1	Luminal B (Her2 neg)	2	1	0	2	1	3	1	1	yp	1b	1	1a	0		0	0	0		20	1	3	1	1	1		0	2352	0	0	2352	0	2352	0	2352		2352	2352	77	0
L	3	0	0	0	0	3	1	80	1	Her2	2	1	0	1	1	x	0	0	yp	0	0	0	1		x	x	x		x	1	3	1		1	1	0	451	0	0	451	0	451	0	451		451	451	14	0
L	2	12	1	12	1	0	0	5	0	Luminal A	2	1	0	2	1	2	1	0	yp	3	1	2a	0		x	x	x		x	1	3	1	1	1		0	2638	0	0	2638	0	2638	0	2638		2638	2638	86	0
R	2	12	1	6	1	0	0	30	1	Luminal B (Her2 neg)	2	1	0	2	1	2	1	0	yp	2	1	2a	0		12	6	0		x	1	3	1	1	1		0	1992	0	0	1992	0	1992	0	1992		1992	1992	65	0
R	3	+	1	+	1	3	1	x	x	Luminal B (Her2 pos)	2	1	0	1	1	3	0	1	yp	1c	1	1a	0		4	2	3		5	1	3		1	1	0	0	4060	0	0	4060	0	4060	1	3438	1	3438	4060	133	0
R	2	12	1	12	1	1	0	5	0	Luminal A	2	0	0	2	1	2	0	1	yp	1c	0	0	0		0	0	1		x				1	1		0	2105	0	0	2105	0	2105	0	2105		2105	2105	69	0
R	3	0	0	0	0	0	0	90	1	TNBC	4b	3a	0	2	1	3	0	0	yp	2	1	1a	0		0	0	0		95	1	3	1		1		0	2533	0	0	2533	0	2533	1	2484	1	2484	2533	83	0
L	3	0	0	0	0	3	1	x	x	Her2	2	0	0	1	0	x	0	0	yp	is	0	0	1		x	x	x		x	1	3	0		1	1	0	569	0	0	569	0	569	0	569		569	569	18	0
R	3	9	1	9	1	3	1	40	1	Luminal B (Her2 pos)	1c	0	0	2	0	x	0	0	yp	0	0	x	0	0	x	x	x		x				1	1	1	0	1209	0	0	1209	0	1209	0	1209		1209	1209	39	0
L	2	8	1	8	1	0	0	40	1	Luminal B (Her2 neg)	2	0	0	2	1	2	0	0	yp	is	0	0	1		x	x	x		x	1	3	0	1	1		0	3816	0	0	3816	0	3816	0	3816		3816	3816	125	0
L	3	0	0	0	0	0	0	90	1	TNBC	1c	1	0	2	1	x	0	0	yp	0	0	0	1		x	x	x		x	1	3	1		1		0	1308	0	0	1308	0	1308	0	1308		1308	1308	43	0
L	2	12	1	8	1	0	0	25	1	Luminal B (Her2 neg)	2	1	0	1	1	3	0	0	yp	1c	1	1a	0		x	x	x		x	1	3	0	1	1		0	979	0	0	979	0	979	0	979		979	979	32	0
L	3	0	0	0	0	0	0	50	1	TNBC	2	0	0	1	0	3	0	0	yp	2	0	x	0	0	0	0	0		5	1	3	0		1		0	1007	0	0	1007	0	1007	0	1007		1007	1007	33	0
R	3	0	0	0	0	0	0	90	1	TNBC	2	0	0	1	0	x	0	0	yp	0	0	x	0	0	0	0	0		x	1	3	0		1		0	1059	0	0	1059	0	1059	0	1059		1059	1059	34	0
L	3	0	0	0	0	0	0	35	1	TNBC	2	2	0	1	1	3	0	0	yp	2	0	0	0		0	0	0		40	1	3	1		1		1	659	0	1	659	0	653	1	653	1	653	779	25	1
L	3	-	0	-	0	0	0	50	1	TNBC	3	0	0	1	0	x	0	0	yp	x	0	x	0	0	x	x	x		x	1	3	0		1		0	1169	0	0	1169	0	1169	0	1169		1169	1169	38	0
L	3	0	0	0	0	1	0	x	x	TNBC	1c	1	0	1	1	2	0	0	yp	1b	1	1a	0		0	0	0		x	1	3	0		1		0	1629	1	1	1369	0	1369	1	1369	1	1369	1629	53	0
R	3	0	0	0	0	0	0	90	1	TNBC	2	0	0	1	1	x	0	0	yp	0	0	0	1		x	x	x		x	1	3	0		1		0	3756	0	0	3756	0	3756	0	3756		3756	3756	123	0
R	3	2	1	2	1	2-	0	80	1	Luminal B (Her2 neg)	3	0	0	1	1	x	0	0	yp	0	0	0	1		x	x	x		x	1	3	0	1	1		0	1516	0	0	1516	0	1516	0	1516		1516	1516	49	0
L	3	0	0	0	0	3	1	25	1	Her2	4c	1	0	1	1	3	0	0	yp	1mic	0	0	0		0	0	3		x	1	3	1		1	1	0	1422	0	0	1422	0	1422	0	1422		1422	1422	46	0
L	3	12	1	12	1	0	0	25	1	Luminal B (Her2 neg)	3	1	0	1	1	3	1	0	yp	2	1	3a	0		12	12	0		15	1	3	1	1	1		0	3227	0	0	3227	0	3227	1	2284	1	2284	3227	105	0
R	2	12	1	12	1	0	0	10	0	Luminal A	4b	3	0	2	1	2	1	0	yp	4b	1	3a	0		6	6	0		10	1	3	0	1	1		0	1924	0	0	1924	0	1924	1	2779	1	2779	1924	63	1
R	2	5	1	2	1	3	1	30	1	Luminal B (Her2 pos)	3	1	0	2	1	2	0	0	yp	is	1	0	1	1mi	5	2	3		x	1	3	1	1	1	1	0	595	0	0	595	0	595	0	595		595	595	19	0
R	3	0	0	0	0	2-	0	70	1	TNBC	2	0	0	2	1	3	1	1	yp	1b	1	1a	0		0	0	2	0	x	1	3	1		1		1	808	1	1	774	1	774	1	898	1	774	1228	40	1
L	2	0	0	0	0	0	0	25	1	TNBC	3	1	0	2	1	3	0	0	yp	1b	1	2a	0		0	0	0		x	1	3	0		1		0	828	0	0	828	0	828	1	568	1	568	828	27	1
R	3	0	0	0	0	0	0	75	1	TNBC	2	3a	0	1	1	x	0	0	yp	0	1	1a	0		x	x	x		x	1	3	1		1		1	1342	1	1	1342	1	1342	1	1529	1	1342	1795	59	0
L	3	12	1	12	1	0	0	30	1	Luminal B (Her2 neg)	2	1	0	1	1	3	0	0	yp	1c	1	1a	0		12	12	0		15	1	3	1	1	1		0	2580	0	0	2580	0	2580	0	2580		2580	2580	84	0
R	2	0	0	0	0	3	1	45	1	Her2	1c	1	0	2	1	3	1	0	yp	1a	1	1mi	0		0	0	3		x	1	3	1		1	1	0	1060	0	0	1060	0	1060	0	1060		1060	1060	34	0
R	2	+	1	+	1	0	0	10	0	Luminal A	4c	1	0	2	1	2	0	0	yp	1c	0	0	0		12	12	1		15	1	3	1	1	1		9	1423	9	9	1423	9	1423	9	1423	9	1423	1423	46	0
L	3	0	0	0	0	0	0	90	1	TNBC	2	0	0	1	1	3	0	0	yp	1a	0	0	0		x	x	x		x	1	3	0		1		0	1659	0	0	1659	0	1659	0	1659		1659	1659	54	0
L	2	9	1	9	1	0	0	25	1	Luminal B (Her2 neg)	3	0	0	2	1	2	0	0	yp	3	1	0	0	2a	x	x	x		x	1	3	1	1	1		0	1033	0	0	1033	0	1033	0	1033		1033	1033	33	0
L	2	12	1	0	0	0	0	20	1	Luminal B (Her2 neg)	2	1	0	2	1	2	0	1	yp	1c	0	0	0		12	12	1		x	1	3	1	1	1		0	1155	0	0	1155	0	1155	0	1155		1155	1155	37	0
L	2	6	1	12	1	0	0	5	0	Luminal A	2	0	0	2	1	2	0	0	yp	3	0	0	0		6	8	0		<5	1	3	0	1	1		0	3008	0	0	3008	0	3008	0	3008		3008	3008	98	0
R	3	6	1	12	1	0	0	90	1	Luminal B (Her2 neg)	2	1	0	1	1	x	0	0	yp	x	0	0	0		x	x	x		x	1	3	0	1	1		1	2325	0	1	2325	1	2325	0	3538	1	2325	3538	116	0
R	2	0	0	0	0	0	0	40	1	TNBC	2	1	0	2	1	2	1	1	yp	2	1	3a	0		0	0	0		x	1	3			1	0	0	725	1	1	682	0	682	1	705	1	682	725	23	0
R	2	12	1	0	0	0	0	15	0	Luminal B (Her2 neg)	2	1	0	1	1	2	0	0	yp	2	1	1a	0		6	0	0		<5	1	3	1	1	1		0	3182	0	0	3182	0	3182	0	3182		3182	3182	104	0
R	2	0	0	0	0	0	0	90	1	TNBC	2	1	0	1	1	x	0	0	yp	0	1	1mi	0		x	x	x		x	1	3	1		1		0	558	0	0	558	0	558	1	528	1	528	558	18	1
R	2	9	1	9	1	0	0	10	0	Luminal A	2	1	0	2	1	2	0	1	yp	2	1	x	0	1a	6	4	0		4	1	3	1	1	1		0	611	0	0	611	0	611	0	611		611	611	20	0
L	3	0	0	0	0	1	0	70	1	TNBC	2	1	0	1	1	x	0	0	yp	0	0	0	1		x	x	x		x	1	3	1		1		0	212	0	0	212	0	212	0	212		212	212	6	0
L	3	0	0	6	1	3	1	x	x	Her2	2	0	0	2	0	x	0	0	yp	is	0	x	0	0	x	x	x		x					1	1	0	588	0	0	588	0	588	0	588		588	588	19	1
L	3	0	0	0	0	3	1	30	1	Her2	2	0	0	2	1	3	0	0	yp	1b	1	1a	0		0	0	3		-	1	3	1		1	1	0	3462	0	0	3462	0	3462	0	3462		3462	3462	113	0
R	3	2	1	2	1	0	0	x	x	x	3	1	0	2	1	3	0	0	yp	3	0	0	0		0	0	1		90	1	3	1		1		0	1601	0	0	1601	0	1601	0	1601		1601	1601	52	0
R	3	0	0	0	0	0	0	20	1	TNBC	2	1	0	1	1	3	0	0	yp	1c	1	1a	0		x	x	x		x	1	3	1		1		0	477	0	0	477	0	477	1	340	1	340	477	15	1
L	3	0	0	0	0	3	1	40	1	Her2	4a	0	0	2	1	x	0	0	yp	0	0	0	1		x	x	x		x	1	3	0		1	1	0	1008	0	0	1008	0	1008	0	1008		1008	1008	33	0
L	3	6	1	2	1	0	0	80	1	Luminal B (Her2 neg)	2	0	0	1	1	3	1	0	yp	2	1	1a	0		2	2	0		x	1	3	0	1	1		0	3052	0	0	3052	0	3052	0	3052		3052	3052	100	0
R	3	0	0	0	0	0	0	80	1	TNBC	2	0	0	1	0	x	0	0	yp	0	0	x	0	0	x	x	x		x	1	3	0		1		0	1064	0	0	1064	0	1064	0	1064		1064	1064	34	0
L	3	0	0	0	0	0	0	80	1	TNBC	2	0	0	2	0	3	0	0	yp	2	0	x	0	0	0	0	0		x					1		0	1149	0	0	1149	0	1149	0	1149		1149	1149	37	0
R	3	0	0	0	0	0	0	50	1	TNBC	4b	3	0	2	1	3	0	0	yp	1a	0	0	0		0	0	0		x	1	3	0		1		0	1630	0	0	1630	0	1630	0	1630		1630	1630	53	0
L	2	2	1	0	0	0	0	x	x	Luminal B (Her2 neg)	3	1	0	1	1	x	0	0	yp	0	0	0	1		x	x	x		x	1	3	0		1		0	1345	0	0	1345	0	1345	0	1345		1345	1345	44	0
R	3	0	0	0	0	0	0	80	1	TNBC	2	0	0	2	0	3	0	1	yp	2	0	x	0	0	0	0	0		95	1	3	0		1		0	717	0	0	717	0	717	0	717		717	717	23	0
L	3	0	0	0	0	0	0	x	x	TNBC	2	0	0	1	1	x	0	0	yp	0	0	0	1		x	x	x		x	1	3	1		1		0	2273	0	0	2273	0	2273	0	2273		2273	2273	74	0
R	2	9	1	12	1	0	0	<5	0	Luminal A	3	1	0	2	1	2	0	0	yp	3	0	0	0		12	9	1		1	1	3	1	1	1		0	2903	0	0	2903	0	2903	0	2903		2903	2903	95	0
L	3	0	0	0	0	0	0	95	1	TNBC	2	0	0	1	0	x	0	0	yp	0	0	x	0	0	x	x	x		x	1	3	0		1		0	956	0	0	956	0	956	0	956		956	956	31	0
L	3	12	1	2	1	0	0	80	1	Luminal B (Her2 neg)	2	1	0	1	1	3	0	0	yp	1c	0	0	0		x	x	x		x	1	3	1	1	1		0	3143	0	0	3143	0	3143	0	3143		3143	3143	103	0
L	3	0	0	0	0	0	0	80	1	TNBC	2	1	0	1	1	x	0	0	yp	0	0	0	1		x	x	x		x	1	3	1		1		0	1108	0	0	1108	0	1108	0	1108		1108	1108	36	0
L	3	0	0	0	0	1	0	x	x	TNBC	2	0	0	1	1	x	0	0	yp	0	0	0	1		x	x	x		x	1	3	0		1		0	1986	0	0	1986	0	1986	0	1986		1986	1986	65	0
R	3	0	0	0	0	0	0	70	1	TNBC	2	0	0	2	1	3	0	0	yp	1c	0	0	0	0	0	0	0		x	1	3	0		1		0	1084	0	0	1084	0	1084	0	1084		1084	1084	35	0
L	3	0	0	0	0	3	1	60	1	Her2	3	0	0	2	1	x	0	0	yp	0	0	0	1		x	x	x		x	1	3	1		1	1	1	224	0	1	224	1	224	1	368	1	224	1987	65	1
R	3	0	0	0	0	0	0	85	1	TNBC	2	0	0	2	0	x	0	1	yp	0	0	x	0	0	x	x	x		x					1		0	856	0	0	856	0	856	0	856		856	856	28	0
R	3	2	1	2	1	3	1	60	1	Luminal B (Her2 pos)	2	1	0	1	1	x	0	0	yp	0	0	0	1		x	x	x		x	1	3	0		1	1	0	1383	0	0	1383	0	1383	0	1383		1383	1383	45	0
L	3	0	0	0	0	3	1	x	x	Her2	2	1	0	1	1	x	0	0	yp	0	0	0	1		x	x	x		x	1	3	1		1	1	0	1442	0	0	1442	0	1442	0	1442		1442	1442	47	0
R	3	0	0	0	0	3	1	40	1	Her2	3	0	0	2	1	x	0	0	yp	0	0	0	1		x	x	x		x					1	1	0	1034	0	0	1034	0	1034	0	1034		1034	1034	33	0
L	3	8	1	0	0	0	0	30	1	Luminal B (Her2 neg)	2	0	0	1	1	x	0	0	yp	0	0	0	1		x	x	x		x	1	3	0	1	1		0	2791	0	0	2791	0	2791	0	2791		2791	2791	91	0
R	3	0	0	0	0	0	0	90	1	TNBC	2	1	0	1	1	x	0	0	yp	0	0	0	1		x	x	x		x	1	3	1		1		0	1823	0	0	1823	0	1823	0	1823		1823	1823	59	0
R	3	9	1	6	1	0	0	30	1	Luminal B (Her2 neg)	2	1	0	1	1	x	0	0	yp	0	0	0	1		x	x	x		x	1	3	1	1	1		0	1000	0	0	1000	0	1000	0	1000		1000	1000	32	0
L	3	2	1	0	0	0	0	50	1	Luminal B (Her2 neg)	2	1	0	1	1	3	0	0	yp	1c	0	0	0		4	0	0		5	1	3	0	1	1		0	3537	0	0	3537	0	3537	0	3537		3537	3537	116	0
R	2	12	1	12	1	0	0	5	0	Luminal A	1c	0	0	2	1	2	0	1	yp	2	1	3	0		x	x	x		x	1	3	1	1	1		0	1776	0	0	1776	0	1776	0	1776		1776	1776	58	0
L	3	0	0	0	0	0	0	30	1	TNBC	2	1	0	2	1	x	0	0	yp	is	1	1a	0		x	x	x		x	1	3	1		1		0	1091	0	0	1091	0	1091	0	1091		1091	1091	35	0
R	3	0	0	0	0	0	0	80	1	TNBC	1c	0	0	1	0	3	0	0	yp	1a	0	x	0	0	0	0	0		x	1	3	0		1		0	855	0	0	855	0	855	0	855		855	855	28	0
R	3	9	1	9	1	0	0	10	0	Luminal A	2	2	0	1	1	3	0	0	yp	2	1	2a	0		x	x	x		x	1	3	1	1	1		0	2841	0	0	2841	0	2841	0	2841		2841	2841	93	0
L	3	0	0	0	0	3	1	45	1	Her2	2	1	0	1	1	x	0	0	yp	0	0	0	1		x	x	x		x	1	3	0		1	1	0	3121	0	0	3121	0	3121	1	723	1	723	3121	102	1
L	2	12	1	12	1	0	0	10	0	Luminal A	2	0	0	1	1	2	0	0	yp	1a	0	0	0		4	0	0		1	1	3	0	1	1		0	3798	0	0	3798	0	3798	0	3798		3798	3798	124	0
R	2	12	1	6	1	0	0	25	1	Luminal B (Her2 neg)	2	1	0	1	1	2	1	0	yp	1b	0	0	0		x	x	x		x	1	3	1	1	1		0	2764	0	0	2764	0	2764	0	2764		2764	2764	90	0
L	3	0	0	0	0	3	1	50	1	Her2	2	0	0	2	1	3	1	1	yp	1c	1	1a	0		0	0	3		60	1	3	0		1	1	1	587	1	1	587	1	587	1	2552	1	587	2552	83	1
R	3	12	1	12	1	0	0	5	0	Luminal A	2	3	0	1	1	3	1	0	yp	2	1	1a	0		12	12	0		x	1	3	1	1	1		0	2007	0	0	2007	0	2007	1	1650	1	1650	2007	65	0
R	3	0	0	0	0	0	0	90	1	TNBC	2	1	0	1	1	3	1	0	yp	1b	1	1a	0		x	x	x		90	1	3	1		1		0	1672	0	0	1672	0	1672	0	1672		1672	1672	54	0
L	2	0	0	0	0	0	0	70	1	TNBC	1b	0	0	1	0	x	0	0	yp	is	0	x	0	0	x	x	x		x	1	3	0		1		0	956	0	0	956	0	956	0	956		956	956	31	0
L	2	12	1	12	1	0	0	20	1	Luminal B (Her2 neg)	2	1	0	2	1	2	0	0	yp	2	1	2a	0		12	12	0		x	1	3	1	1	1		0	976	0	0	976	0	976	0	976		976	976	32	0
R	3	0	0	0	0	0	0	x	x	TNBC	2	0	0	1	1	3	0	0	yp	2	0	0	0		0	0	2	0	x	1	3	1		1		1	670	1	1	670	1	670	0	884	1	670	884	29	0
L	2	4	1	6	1	0	0	5	0	Luminal A	3	1	0	1	1	3	0	0	yp	3	1	1a	0		4	9	0		<5	1	3	1	1	1		0	3554	0	0	3554	0	3554	0	3554		3554	3554	116	0
R	2	6	1	8	1	0	0	25	1	Luminal B (Her2 neg)	3	0	0	2	1	2	0	0	yp	2	0	0	0		x	x	x		x	1	3	0	1	1		0	2775	0	0	2775	0	2775	0	2775		2775	2775	91	0
L	3	1	0	12	1	0	0	15	0	TNBC	2	0	0	1	1	2	1	0	yp	1c	0	0	0		4	12	0		10	1	3	0	1	1		0	1751	0	0	1751	0	1751	0	1751		1751	1751	57	0
R	3	0	0	0	0	0	0	30	1	TNBC	2	0	0	2	1	3	0	0	yp	1b	0	0	0		x	x	x		x					1	1	0	2613	0	0	2613	0	2613	0	2613		2613	2613	85	0
R	3	4	1	0	0	0	0	25	1	Luminal B (Her2 neg)	2	3	0	1	1	x	0	0	yp	is	0	0	1		x	x	x		x	1	3	1	1	1		0	635	0	0	635	0	635	1	554	1	554	635	20	1
R	3	0	0	0	0	0	0	x	x	TNBC	2	1	0	1	1	x	0	0	yp	0	0	0	1		x	x	x		x	1	3	1		1		0	1417	0	0	1417	0	1417	0	1417		1417	1417	46	0
L	2	12	1	12	1	0	0	10	0	Luminal A	2	1	0	2	1	2	0	1	yp	1c	0	0	0		x	x	x		x				1	1		0	2984	0	0	2984	0	2984	0	2984		2984	2984	98	0
R	2	12	1	9	1	0	0	-	x	x	2	0	0	2	1	2	0	0	yp	2	1	1a	0		8	0	0		1	1	3	1	1	1		0	2152	0	0	2152	0	2152	0	2152		2152	2152	70	0
L	2	6	1	6	1	0	0	40	1	Luminal B (Her2 neg)	3	1	0	2	1	2	0	1	yp	1b	1	1mi	0		6	2	0		x	1	3	0	1	1		0	1710	0	0	1710	0	1710	1	681	1	681	1710	56	1
L	2	9	1	6	1	1	0	x	x	x	2	0	0	2	1	2	0	0	yp	1c	1	1a	0		12	3	3		5	1	3	1	1	1	1	0	2117	0	0	2117	0	2117	1	1884	1	1884	2117	69	0
L	2	4	1	12	1	0	0	x	x	x	4a	0	0	1	1	2	0	1	yp	1c	0	0	0		9	4	0		<5	1	3	0	1	1		0	2345	1	1	785	1	785	0	2345	1	785	2345	77	1
L	3	0	0	0	0	0	0	90	1	TNBC	2	1	0	1	1	x	0	0	yp	0	0	0	1		x	x	x		x	1	3	1		1		0	1792	0	0	1792	0	1792	0	1792		1792	1792	58	0
R	2	6	1	4	1	0	0	15	0	Luminal A	3	1	0	1	1	1	0	0	yp	2	0	0	0		4	2	0		1	1	3	0	1	1		0	3493	0	0	3493	0	3493	0	3493		3493	3493	114	0
L	3	1	0	2	1	3	1	50	1	Her2	2	0	0	1	0	x	0	0	yp	0	0	x	0	0	x	x	x		x	1	3	0	1	1	1	0	895	0	0	895	0	895	0	895		895	895	29	0
R	2	12	1	6	1	0	0	30	1	Luminal B (Her2 neg)	2	0	0	1	0	2	1	0	yp	2	0	x	0	0	x	x	x		x	1	3	0	1	1		0	595	0	0	595	0	595	0	595		595	595	19	0
R	2	6	1	12	1	0	0	10	0	Luminal A	4b	1	0	2	1	1	0	0	yp	2	1	1a	0		6	12	1		1	1	3	1	1	1		0	2747	0	0	2747	0	2747	0	2747		2747	2747	90	0
R	2	12	1	4	1	0	0	25	1	Luminal B (Her2 neg)	2	1	0	1	1	2	1	0	yp	1c	1	1a	0		x	x	x		x	1	3	1	1	1		0	2700	0	0	2700	0	2700	0	2700		2700	2700	88	0
R	2	12	1	4	1	0	0	10	0	Luminal A	2	1	0	2	1	2	0	1	yp	2	1	2a	0		12	4	0		x	1	3	1	1	1		0	1588	0	0	1588	0	1588	0	1588		1588	1588	52	0
L	2	6	1	4	1	0	0	15	0	Luminal A	2	1	0	1	1	2	0	0	yp	1c	1	1a	0		6	2	0		5	1	3	0	1	1		0	1929	0	0	1929	0	1929	1	753	1	753	1929	63	1
R	3	0	0	0	0	2+	1	70	1	Her2	2	1	0	1	1	3	1	1	yp	1b	1	1a	0		0	0	0		70	1	3	1		1	1	1	417	1	1	412	0	412	1	417	1	412	719	23	1
L	2	12	1	2	1	2-	0	10	0	Luminal A	2	0	0	1	1	2	0	0	yp	2	0	0	0		6	4	2	x	<5	1	3	0	1	1		0	3354	0	0	3354	0	3354	0	3354		3354	3354	110	0
R	3	12	1	12	1	0	0	25	1	Luminal B (Her2 neg)	2	0	0	1	1	2	0	0	yp	1c	0	0	0		x	x	x		x	1	3	0	1	1		0	3661	0	0	3661	0	3661	0	3661		3661	3661	120	0
R	3	0	0	0	0	0	0	80	1	TNBC	3c	0	0	2	1	3	1	0	yp	1c	0	0	0		0	0	0		80	1	3	0		1		0	413	1	1	413	0	413	1	413	1	413	413	13	1
R	3	0	0	0	0	3	1	60	1	Her2	2	2	0	1	1	x	0	0	yp	0	1	x	0	2a	x	x	x		x	1	3	0		1	1	0	974	0	0	974	0	974	0	974		974	974	32	0
R	3	0	0	0	0	0	0	50	1	TNBC	2	0	0	1	0	3	0	0	yp	2	0	x	0	0	0	0	0		x	1	3	0	0	1		0	878	1	1	477	1	477	0	878	1	477	878	28	0
R	3	8	1	0	0	0	0	30	1	Luminal B (Her2 neg)	2	0	0	1	0	x	0	0	yp	0	0	x	0	0	x	x	x		x	1	3	0	1	1		0	356	0	0	356	0	356	0	356		356	356	11	0
R	2	12	1	12	1	1	0	20	1	Luminal B (Her2 neg)	3	3	0	2	1	2	0	0	yp	1c	0	0	0		12	12	1		x	1	3	1	1	1		0	1102	0	0	1102	0	1102	0	1102		1102	1102	36	0
[truncated: 11 more columns]
